# Supplementary material for: Triethyl­ammonium 3,4-dihy­droxy­benzoate
Source: Acta Crystallogr Sect E Struct Rep Online. 2010 Nov 6;66(Pt 12):o3092. doi: 10.1107/S1600536810044764 (PMC3011478; doi:10.1107/S1600536810044764)
Supplement: Supplementary file 1 [file e-66-o3092-sup1.cif]

##############################################################################
###                                                                        ###
###        Electronic paper (Acta Crystallographica Section E)             ###
###                                                                        ###
##############################################################################
#                                                                            #
# This CIF contains the data in a paper accepted for publication in Acta     #
# Crystallographica Section E. It conforms to the requirements of Notes      #
# for Authors for Section E, and has been peer reviewed under the auspices   #
# of the IUCr Commission on Journals.                                        #
#                                                                            #
# Full details of the Crystallographic Information File format               #
# are given in the paper "The Crystallographic Information File (CIF):       #
# a New Standard Archive File for Crystallography" by S. R. Hall, F. H.      #
# Allen and I. D. Brown [Acta Cryst. (1991), A47, 655-685].                  #
#                                                                            #
# The current version of the core CIF dictionary is obtainable from          #
# ftp://ftp.iucr.org/pub/cif_core.dic. The current version number is 2.4.    #
#                                                                            #
# Software is freely available for graphical display of the structure(s) in  #
# this CIF.  For information consult the CIF home page http://www.iucr.org/  #
# cif/home.html                                                              #
#                                                                            #
# This file may be used for bona fide research purposes within the           #
# scientific community so long as proper attribution is given to the journal # 
# article from which it was obtained.                                        #
#                                                                            #
##############################################################################
                                             
data_I
_audit_creation_method     SHELXL97
_chemical_name_systematic
;
Triethylammonium 3,4-dihydroxybenzoate
;
_chemical_name_common     ?
_chemical_formula_moiety     'C6 H16 N +, C7 H5 O4 -'
_chemical_formula_sum     'C13 H21 N O4'
_chemical_formula_iupac     'C6 H16 N + , C7 H5 O4 -'
_chemical_formula_weight     255.31
_chemical_melting_point     ?
_symmetry_cell_setting     orthorhombic
_symmetry_space_group_name_H-M     'P b c a'
_symmetry_space_group_name_Hall     '-P 2ac 2ab'
loop_
    _symmetry_equiv_pos_as_xyz
    'x, y, z'
    '-x+1/2, -y, z+1/2'
    'x+1/2, -y+1/2, -z'
    '-x, y+1/2, -z+1/2'
    '-x, -y, -z'
    'x-1/2, y, -z-1/2'
    '-x-1/2, y-1/2, z'
    'x, -y-1/2, z-1/2'
_cell_length_a     12.4341(16)
_cell_length_b     13.7227(18)
_cell_length_c     16.150(2)
_cell_angle_alpha     90.00
_cell_angle_beta     90.00
_cell_angle_gamma     90.00
_cell_volume     2755.7(6)
_cell_formula_units_Z     8
_cell_measurement_reflns_used     4281
_cell_measurement_theta_min     2.54
_cell_measurement_theta_max     27.17
_cell_measurement_temperature     296(2)
_exptl_crystal_description     block
_exptl_crystal_colour     colourless
_exptl_crystal_size_max     0.32
_exptl_crystal_size_mid     0.28
_exptl_crystal_size_min     0.28
_exptl_crystal_density_diffrn     1.231
_exptl_crystal_density_meas     ?
_exptl_crystal_density_method     'not measured'
_exptl_crystal_F_000     1104
_exptl_absorpt_coefficient_mu     0.091
_exptl_absorpt_correction_type     none
_exptl_absorpt_process_details     ?
_exptl_absorpt_correction_T_min     ?
_exptl_absorpt_correction_T_max     ?
_exptl_special_details
;
;
_diffrn_ambient_temperature     296(2)
_diffrn_radiation_type     MoK\a
_diffrn_radiation_wavelength     0.71073
_diffrn_radiation_source     'fine-focus sealed tube'
_diffrn_radiation_monochromator     graphite
_diffrn_measurement_device_type     'Bruker APEXII area-detector'
_diffrn_measurement_method     '\f and \w'
_diffrn_detector_area_resol_mean     ?
_diffrn_reflns_number     13215
_diffrn_reflns_av_R_equivalents     0.0279
_diffrn_reflns_av_sigmaI/netI     0.0202
_diffrn_reflns_theta_min     2.52
_diffrn_reflns_theta_max     25.20
_diffrn_reflns_theta_full     25.20
_diffrn_measured_fraction_theta_max     0.999
_diffrn_measured_fraction_theta_full     0.999
_diffrn_reflns_limit_h_min     -14
_diffrn_reflns_limit_h_max     14
_diffrn_reflns_limit_k_min     -14
_diffrn_reflns_limit_k_max     16
_diffrn_reflns_limit_l_min     -16
_diffrn_reflns_limit_l_max     19
_diffrn_standards_number     0
_diffrn_standards_interval_count     ?
_diffrn_standards_interval_time     ?
_diffrn_standards_decay_%     ?
_refine_special_details
;
Refinement of <i>F</i>^2^ against ALL reflections. The weighted <i>R</i>-factor
<i>wR</i> and goodness of fit <i>S</i> are based on <i>F</i>^2^, conventional
<i>R</i>-factors <i>R</i> are based on <i>F</i>, with <i>F</i> set to zero for
negative <i>F</i>^2^. The threshold expression of <i>F</i>^2^ >
\s(<i>F</i>^2^) is used only for calculating <i>R</i>-factors(gt) <i>etc</i>.
and is not relevant to the choice of reflections for refinement.
<i>R</i>-factors based on <i>F</i>^2^ are statistically about twice as large
as those based on <i>F</i>, and <i>R</i>- factors based on ALL data will be
even larger.
;
_reflns_number_total     2483
_reflns_number_gt     1981
_reflns_threshold_expression     I>2\s(I)
_refine_ls_structure_factor_coef     Fsqd
_refine_ls_matrix_type     full
_refine_ls_R_factor_all     0.0484
_refine_ls_R_factor_gt     0.0371
_refine_ls_wR_factor_gt     0.0977
_refine_ls_wR_factor_ref     0.1066
_refine_ls_goodness_of_fit_ref     1.034
_refine_ls_restrained_S_all     1.034
_refine_ls_number_reflns     2483
_refine_ls_number_parameters     172
_refine_ls_number_restraints     1
_refine_ls_hydrogen_treatment     mixed
_refine_ls_weighting_scheme     calc
_refine_ls_weighting_details
       'calc w = 1/[\s^2^(Fo^2^)+(0.0515P)^2^+0.7195P] where P=(Fo^2^+2Fc^2^)/3'
_atom_sites_solution_hydrogens     geom
_atom_sites_solution_primary     direct
_atom_sites_solution_secondary     difmap
_refine_ls_shift/su_max     0.001
_refine_ls_shift/su_mean     0.000
_refine_diff_density_max     0.180
_refine_diff_density_min     -0.131
_refine_ls_extinction_method     'SHELXL97 (Sheldrick, 2008)'
_refine_ls_extinction_coef     0.0034(5)
_refine_ls_extinction_expression
                                  'Fc^*^=kFc[1+0.001xFc^2^\l^3^/sin(2\q)]^-1/4^'
loop_
    _atom_type_symbol
    _atom_type_description
    _atom_type_scat_dispersion_real
    _atom_type_scat_dispersion_imag
    _atom_type_scat_source
    'C' 'C' 0.0033 0.0016
                         'International Tables Vol C Tables 4.2.6.8 and 6.1.1.4'
    'H' 'H' 0.0000 0.0000
                         'International Tables Vol C Tables 4.2.6.8 and 6.1.1.4'
    'N' 'N' 0.0061 0.0033
                         'International Tables Vol C Tables 4.2.6.8 and 6.1.1.4'
    'O' 'O' 0.0106 0.0060
                         'International Tables Vol C Tables 4.2.6.8 and 6.1.1.4'
_computing_data_collection     'APEX2 (Bruker, 2004)'
_computing_cell_refinement     'SAINT (Bruker, 2004)'
_computing_data_reduction     'SAINT (Bruker, 2004)'
_computing_structure_solution     'SHELXS97 (Sheldrick, 2008)'
_computing_structure_refinement     'SHELXL97 (Sheldrick, 2008)'
_computing_molecular_graphics     'SHELXTL (Sheldrick, 2008)'
_computing_publication_material     'SHELXL97 (Sheldrick, 2008)'
loop_
    _atom_site_type_symbol
    _atom_site_label
    _atom_site_fract_x
    _atom_site_fract_y
    _atom_site_fract_z
    _atom_site_U_iso_or_equiv
    _atom_site_adp_type
    _atom_site_calc_flag
    _atom_site_refinement_flags
    _atom_site_occupancy
    _atom_site_disorder_assembly
    _atom_site_disorder_group
    C C6 0.3472(2) 0.97892(16) 0.41436(15) 0.0812(7) Uani d . 1 . .
    H H6A 0.3882 1.0381 0.4166 0.122 Uiso calc R 1 . .
    H H6B 0.3285 0.9650 0.3579 0.122 Uiso calc R 1 . .
    H H6C 0.3893 0.9263 0.4364 0.122 Uiso calc R 1 . .
    C C1 0.32649(16) 0.94605(13) 0.60034(13) 0.0677(6) Uani d . 1 . .
    H H1A 0.3919 0.9299 0.5706 0.081 Uiso calc R 1 . .
    H H1B 0.2828 0.8876 0.6034 0.081 Uiso calc R 1 . .
    C C2 0.3554(2) 0.97807(17) 0.68702(15) 0.0893(7) Uani d . 1 . .
    H H2A 0.3989 1.0358 0.6844 0.134 Uiso calc R 1 . .
    H H2B 0.3948 0.9271 0.7142 0.134 Uiso calc R 1 . .
    H H2C 0.2908 0.9917 0.7175 0.134 Uiso calc R 1 . .
    C C3 0.16443(13) 1.05597(13) 0.59298(13) 0.0589(5) Uani d . 1 . .
    H H3A 0.1310 1.1040 0.5572 0.071 Uiso calc R 1 . .
    H H3B 0.1820 1.0881 0.6448 0.071 Uiso calc R 1 . .
    C C5 0.24679(17) 0.99035(14) 0.46451(14) 0.0679(6) Uani d . 1 . .
    H H5A 0.2086 0.9287 0.4650 0.081 Uiso calc R 1 . .
    H H5B 0.2008 1.0381 0.4378 0.081 Uiso calc R 1 . .
    C C4 0.08368(18) 0.97565(17) 0.61030(18) 0.0940(8) Uani d . 1 . .
    H H4A 0.0698 0.9401 0.5602 0.141 Uiso calc R 1 . .
    H H4B 0.0179 1.0038 0.6302 0.141 Uiso calc R 1 . .
    H H4C 0.1123 0.9322 0.6514 0.141 Uiso calc R 1 . .
    C C7 0.79526(10) 0.26562(9) 0.58103(8) 0.0290(3) Uani d . 1 . .
    H H7 0.7503 0.2736 0.5355 0.035 Uiso calc R 1 . .
    C C12 0.90639(10) 0.26034(9) 0.56871(8) 0.0279(3) Uani d . 1 . .
    C C13 0.95215(10) 0.27035(9) 0.48341(8) 0.0305(3) Uani d . 1 . .
    C C10 0.92903(11) 0.24288(10) 0.71567(9) 0.0365(3) Uani d . 1 . .
    H H10 0.9743 0.2354 0.7611 0.044 Uiso calc R 1 . .
    C C9 0.81903(11) 0.24855(10) 0.72768(8) 0.0323(3) Uani d . 1 . .
    C C8 0.75071(10) 0.25922(10) 0.65907(8) 0.0303(3) Uani d . 1 . .
    C C11 0.97267(11) 0.24818(10) 0.63692(9) 0.0342(3) Uani d . 1 . .
    H H11 1.0467 0.2436 0.6298 0.041 Uiso calc R 1 . .
    O O1 1.04380(8) 0.23683(9) 0.47008(7) 0.0485(3) Uani d . 1 . .
    O O2 0.89549(8) 0.31388(7) 0.42940(6) 0.0395(3) Uani d . 1 . .
    O O3 0.77263(8) 0.24370(8) 0.80386(6) 0.0445(3) Uani d . 1 . .
    H H3 0.8186 0.2309 0.8386 0.067 Uiso calc R 1 . .
    O O4 0.64348(8) 0.26312(9) 0.67366(6) 0.0479(3) Uani d . 1 . .
    H H4 0.6110 0.2621 0.6295 0.072 Uiso calc R 1 . .
    N N1 0.26672(11) 1.02205(10) 0.55323(10) 0.0520(4) Uani d D 1 . .
    H H12 0.3117(15) 1.0749(13) 0.5523(12) 0.078 Uiso d D 1 . .
loop_
    _atom_site_aniso_label
    _atom_site_aniso_U_11
    _atom_site_aniso_U_22
    _atom_site_aniso_U_33
    _atom_site_aniso_U_12
    _atom_site_aniso_U_13
    _atom_site_aniso_U_23
    C6 0.0982(17) 0.0615(13) 0.0840(15) 0.0088(12) 0.0014(13) -0.0160(11)
    C1 0.0641(12) 0.0484(10) 0.0906(15) 0.0088(9) -0.0025(11) 0.0114(10)
    C2 0.113(2) 0.0760(15) 0.0786(15) 0.0189(14) -0.0120(14) 0.0185(12)
    C3 0.0446(9) 0.0473(10) 0.0848(14) 0.0007(8) 0.0011(9) 0.0004(9)
    C5 0.0733(13) 0.0496(10) 0.0807(14) -0.0091(9) -0.0151(11) -0.0100(9)
    C4 0.0598(13) 0.0760(15) 0.146(2) -0.0169(11) 0.0156(15) 0.0058(15)
    C7 0.0235(7) 0.0362(7) 0.0274(7) -0.0005(5) -0.0044(5) -0.0015(5)
    C12 0.0244(7) 0.0295(6) 0.0296(7) -0.0005(5) 0.0010(5) -0.0004(5)
    C13 0.0259(7) 0.0350(7) 0.0307(7) -0.0020(5) 0.0008(6) -0.0019(6)
    C10 0.0293(7) 0.0508(9) 0.0295(7) 0.0009(6) -0.0083(6) 0.0011(6)
    C9 0.0326(7) 0.0384(7) 0.0261(7) -0.0026(6) 0.0008(6) 0.0001(5)
    C8 0.0222(6) 0.0381(7) 0.0307(7) -0.0027(5) 0.0005(6) -0.0015(6)
    C11 0.0207(6) 0.0447(8) 0.0372(8) 0.0010(6) -0.0014(6) 0.0007(6)
    O1 0.0295(6) 0.0745(8) 0.0414(6) 0.0125(5) 0.0099(5) 0.0059(5)
    O2 0.0382(6) 0.0515(6) 0.0290(5) 0.0071(5) 0.0002(4) 0.0011(4)
    O3 0.0392(6) 0.0692(7) 0.0251(5) 0.0010(5) 0.0019(4) 0.0036(5)
    O4 0.0215(5) 0.0881(9) 0.0340(6) -0.0020(5) 0.0028(4) -0.0031(6)
    N1 0.0448(8) 0.0357(7) 0.0756(10) -0.0022(6) -0.0041(7) 0.0009(7)
_geom_special_details
;
All e.s.d.'s (except the e.s.d. in the dihedral angle between two l.s. planes)
are estimated using the full covariance matrix. The cell e.s.d.'s are taken
into account individually in the estimation of e.s.d.'s in distances, angles
and torsion angles; correlations between e.s.d.'s in cell parameters are only
used when they are defined by crystal symmetry. An approximate (isotropic)
treatment of cell e.s.d.'s is used for estimating e.s.d.'s involving l.s.
planes.
;
loop_
    _geom_bond_atom_site_label_1
    _geom_bond_atom_site_label_2
    _geom_bond_site_symmetry_2
    _geom_bond_distance
    _geom_bond_publ_flag
    C6 C5 . 1.496(3) ?
    C6 H6A . 0.9600 ?
    C6 H6B . 0.9600 ?
    C6 H6C . 0.9600 ?
    C1 N1 . 1.490(2) ?
    C1 C2 . 1.511(3) ?
    C1 H1A . 0.9700 ?
    C1 H1B . 0.9700 ?
    C2 H2A . 0.9600 ?
    C2 H2B . 0.9600 ?
    C2 H2C . 0.9600 ?
    C3 N1 . 1.499(2) ?
    C3 C4 . 1.517(3) ?
    C3 H3A . 0.9700 ?
    C3 H3B . 0.9700 ?
    C5 N1 . 1.518(3) ?
    C5 H5A . 0.9700 ?
    C5 H5B . 0.9700 ?
    C4 H4A . 0.9600 ?
    C4 H4B . 0.9600 ?
    C4 H4C . 0.9600 ?
    C7 C8 . 1.3795(18) ?
    C7 C12 . 1.3979(18) ?
    C7 H7 . 0.9300 ?
    C12 C11 . 1.386(2) ?
    C12 C13 . 1.4968(19) ?
    C13 O1 . 1.2476(17) ?
    C13 O2 . 1.2705(16) ?
    C10 C9 . 1.384(2) ?
    C10 C11 . 1.385(2) ?
    C10 H10 . 0.9300 ?
    C9 O3 . 1.3606(17) ?
    C9 C8 . 1.4039(19) ?
    C8 O4 . 1.3551(16) ?
    C11 H11 . 0.9300 ?
    O3 H3 . 0.8200 ?
    O4 H4 . 0.8200 ?
    N1 H12 . 0.916(15) ?
loop_
    _geom_angle_atom_site_label_1
    _geom_angle_atom_site_label_2
    _geom_angle_atom_site_label_3
    _geom_angle_site_symmetry_1
    _geom_angle_site_symmetry_3
    _geom_angle
    _geom_angle_publ_flag
    C5 C6 H6A . . 109.5 ?
    C5 C6 H6B . . 109.5 ?
    H6A C6 H6B . . 109.5 ?
    C5 C6 H6C . . 109.5 ?
    H6A C6 H6C . . 109.5 ?
    H6B C6 H6C . . 109.5 ?
    N1 C1 C2 . . 112.85(16) ?
    N1 C1 H1A . . 109.0 ?
    C2 C1 H1A . . 109.0 ?
    N1 C1 H1B . . 109.0 ?
    C2 C1 H1B . . 109.0 ?
    H1A C1 H1B . . 107.8 ?
    C1 C2 H2A . . 109.5 ?
    C1 C2 H2B . . 109.5 ?
    H2A C2 H2B . . 109.5 ?
    C1 C2 H2C . . 109.5 ?
    H2A C2 H2C . . 109.5 ?
    H2B C2 H2C . . 109.5 ?
    N1 C3 C4 . . 114.51(16) ?
    N1 C3 H3A . . 108.6 ?
    C4 C3 H3A . . 108.6 ?
    N1 C3 H3B . . 108.6 ?
    C4 C3 H3B . . 108.6 ?
    H3A C3 H3B . . 107.6 ?
    C6 C5 N1 . . 113.88(16) ?
    C6 C5 H5A . . 108.8 ?
    N1 C5 H5A . . 108.8 ?
    C6 C5 H5B . . 108.8 ?
    N1 C5 H5B . . 108.8 ?
    H5A C5 H5B . . 107.7 ?
    C3 C4 H4A . . 109.5 ?
    C3 C4 H4B . . 109.5 ?
    H4A C4 H4B . . 109.5 ?
    C3 C4 H4C . . 109.5 ?
    H4A C4 H4C . . 109.5 ?
    H4B C4 H4C . . 109.5 ?
    C8 C7 C12 . . 121.57(12) ?
    C8 C7 H7 . . 119.2 ?
    C12 C7 H7 . . 119.2 ?
    C11 C12 C7 . . 118.75(12) ?
    C11 C12 C13 . . 121.11(12) ?
    C7 C12 C13 . . 120.12(12) ?
    O1 C13 O2 . . 124.15(13) ?
    O1 C13 C12 . . 118.18(12) ?
    O2 C13 C12 . . 117.67(11) ?
    C9 C10 C11 . . 120.88(13) ?
    C9 C10 H10 . . 119.6 ?
    C11 C10 H10 . . 119.6 ?
    O3 C9 C10 . . 122.90(12) ?
    O3 C9 C8 . . 117.53(12) ?
    C10 C9 C8 . . 119.56(13) ?
    O4 C8 C7 . . 123.47(12) ?
    O4 C8 C9 . . 117.53(12) ?
    C7 C8 C9 . . 119.00(12) ?
    C10 C11 C12 . . 120.22(12) ?
    C10 C11 H11 . . 119.9 ?
    C12 C11 H11 . . 119.9 ?
    C9 O3 H3 . . 109.5 ?
    C8 O4 H4 . . 109.5 ?
    C1 N1 C3 . . 114.97(15) ?
    C1 N1 C5 . . 111.29(14) ?
    C3 N1 C5 . . 110.78(14) ?
    C1 N1 H12 . . 105.0(13) ?
    C3 N1 H12 . . 106.2(13) ?
    C5 N1 H12 . . 108.1(12) ?
loop_
    _geom_hbond_atom_site_label_D
    _geom_hbond_atom_site_label_H
    _geom_hbond_atom_site_label_A
    _geom_hbond_site_symmetry_A
    _geom_hbond_distance_DH
    _geom_hbond_distance_HA
    _geom_hbond_distance_DA
    _geom_hbond_angle_DHA
    O3 H3 O2 8_566 0.82 1.85 2.6574(14) 166.1
    O4 H4 O1 3_456 0.82 1.81 2.6321(15) 177.6
    C7 H7 O1 3_456 0.93 2.57 3.235(2) 128.4
    N1 H12 O2 3_466 0.92 1.87 2.776(2) 169.5
    C1 H1B O3 4_656 0.97 2.57 3.409(2) 144.5
    C3 H3A O1 1_465 0.97 2.55 3.516(2) 176.6
    C3 H3B O3 6_567 0.97 2.56 3.351(2) 139.3
    C10 H10 O4 6_657 0.93 2.38 3.222(2) 149.8
data_global
_journal_date_recd_electronic     2010-10-26
_journal_date_accepted     2010-11-02
_journal_name_full     'Acta Crystallographica, Section E'
_journal_year     2010
_journal_volume     66
_journal_issue     12
_journal_page_first     o3092
_journal_page_last     o3092
_journal_paper_category     QO
_journal_coeditor_code     PV2348
_publ_contact_author_name     'Li-Cai Zhu'
_publ_contact_author_address
;
School of Chemistry and Environment
South China Normal University
Guangzhou 510631
People's Republic of China
;
_publ_contact_author_email     licaizhu1977@yahoo.com.cn
_publ_contact_author_fax     '86 020 39310187'
_publ_contact_author_phone     '86 020 39310187'
_publ_section_title
;
Triethylammonium 3,4-dihydroxybenzoate
;
loop_
    _publ_author_name
    _publ_author_address
    'Li-Cai Zhu'
;
School of Chemistry and Environment
South China Normal University
Guangzhou 510631
People's Republic of China
;
