# Supplementary material for: Triethyl­ammonium 3,4-dihy­droxy­benzoate
Source: Acta Crystallogr Sect E Struct Rep Online. 2010 Nov 6;66(Pt 12):o3092. doi: 10.1107/S1600536810044764 (PMC3011478; doi:10.1107/S1600536810044764)
Supplement: Supplementary file 2 [file e-66-o3092-Isup2.hkl]

# 
# h,k,l, Fc-squared, Fo-squared, sigma(Fo-squared) and status flag 
# 
data_I
_shelx_title ' S in Pbca' 
_shelx_refln_list_code          4 
_shelx_F_calc_maximum      535.17 
_exptl_crystal_F_000      1104.00 
_reflns_d_resolution_high  0.8347 
 
loop_ 
 _symmetry_equiv_pos_as_xyz 
 'x, y, z' 
 '-x+1/2, -y, z+1/2' 
 '-x, y+1/2, -z+1/2' 
 'x+1/2, -y+1/2, -z' 
 '-x, -y, -z' 
 'x-1/2, y, -z-1/2' 
 'x, -y-1/2, z-1/2' 
 '-x-1/2, y-1/2, z' 
 
_cell_length_a    12.4341 
_cell_length_b    13.7227 
_cell_length_c    16.1504 
_cell_angle_alpha  90.000 
_cell_angle_beta   90.000 
_cell_angle_gamma  90.000 
 
_shelx_F_squared_multiplier     1.000 
 
loop_ 
 _refln_index_h 
 _refln_index_k 
 _refln_index_l 
 _refln_F_squared_calc 
 _refln_F_squared_meas 
 _refln_F_squared_sigma 
 _refln_observed_status 
   2   0   0    21496.97    20426.84    258.27 o 
   4   0   0      108.77      128.49      5.48 o 
   6   0   0     3215.89     3488.88     47.30 o 
   8   0   0        0.01        3.18      3.26 o 
  10   0   0     1688.53     1663.39     33.92 o 
  12   0   0       65.09       46.00      5.91 o 
  14   0   0      302.96      262.34     12.65 o 
   2   1   0    11036.90    11274.39    110.14 o 
   4   1   0     1354.99     1344.51     13.58 o 
   6   1   0     5804.92     6116.89     56.75 o 
   8   1   0     8046.58     8428.15     95.54 o 
  10   1   0        4.54        5.16      2.20 o 
  12   1   0      712.27      650.90     21.94 o 
  14   1   0      112.50      115.25      6.62 o 
   0   2   0    37170.53    37133.46    586.30 o 
   2   2   0    15793.33    14677.63    409.20 o 
   4   2   0     3749.10     3565.52     40.92 o 
   6   2   0     2050.53     2261.53     22.54 o 
   8   2   0      362.20      407.95      8.45 o 
  10   2   0       69.12       83.47      4.48 o 
  12   2   0      814.97      803.22     15.36 o 
  14   2   0       92.47       73.13      5.38 o 
   2   3   0    24532.35    24755.83    287.71 o 
   4   3   0     3882.77     4001.83     62.61 o 
   6   3   0     4085.74     4337.50     45.27 o 
   8   3   0      915.49      871.58     13.91 o 
  10   3   0      239.30      233.90     11.14 o 
  12   3   0      495.51      435.15     10.70 o 
  14   3   0      132.41      127.48      6.61 o 
   0   4   0   286403.31   308836.13   6549.47 o 
   2   4   0     4631.99     3869.21     84.80 o 
   4   4   0     3464.02     3424.50     40.04 o 
   6   4   0     2131.21     2310.91     33.10 o 
   8   4   0        1.03        4.15      2.95 o 
  10   4   0     1854.90     1732.90     24.85 o 
  12   4   0        2.68       -3.81      2.60 o 
  14   4   0       59.03       43.81      6.75 o 
   2   5   0      148.50      131.07      3.79 o 
   4   5   0     1358.62     1342.29     25.54 o 
   6   5   0     6454.56     6407.95     84.17 o 
   8   5   0     4747.23     4794.51     65.51 o 
  10   5   0       86.53       78.49      8.29 o 
  12   5   0      100.97      106.12      6.61 o 
  14   5   0       53.26       48.56     20.16 o 
   0   6   0    31620.27    32515.10    705.05 o 
   2   6   0       91.17       56.19      2.79 o 
   4   6   0     1026.70      985.09     15.91 o 
   6   6   0      250.18      222.27      6.47 o 
   8   6   0     1290.38     1276.00     21.79 o 
  10   6   0      373.28      373.21     10.50 o 
  12   6   0       54.46       59.62      5.63 o 
   2   7   0     1175.54     1174.55     15.40 o 
   4   7   0     2392.65     2357.59     33.52 o 
   6   7   0     2151.20     2213.28     32.71 o 
   8   7   0      100.33       95.81      5.20 o 
  10   7   0      187.09      184.50      7.46 o 
  12   7   0       75.63       64.04      5.72 o 
   0   8   0    17503.65    17284.70    286.43 o 
   2   8   0      316.22      301.83      5.93 o 
   4   8   0     3867.56     3921.68     53.33 o 
   6   8   0     1116.46     1154.43     19.79 o 
   8   8   0        0.02       -2.52      2.17 o 
  10   8   0      615.86      574.30     15.96 o 
  12   8   0       13.39       15.26      4.16 o 
   2   9   0       36.84       40.98      3.21 o 
   4   9   0        5.36        8.67      1.78 o 
   6   9   0     2340.05     2208.56     33.45 o 
   8   9   0      780.75      849.11     17.00 o 
  10   9   0        0.91        0.62      2.99 o 
  12   9   0       23.73       26.53      5.68 o 
   0  10   0     7077.03     7284.25    115.91 o 
   2  10   0       38.47       40.94      3.13 o 
   4  10   0       82.72       67.14      4.03 o 
   6  10   0      114.14      125.53      5.91 o 
   8  10   0      457.88      465.68     16.38 o 
  10  10   0       85.45       79.11      7.11 o 
   2  11   0      177.17      189.45     11.14 o 
   4  11   0        6.99       11.02      2.71 o 
   6  11   0      142.67      148.03      6.56 o 
   8  11   0        1.92       -2.95      2.96 o 
  10  11   0        0.02        0.10      3.51 o 
   0  12   0     2438.59     2294.64     60.25 o 
   2  12   0       10.40       10.96      3.66 o 
   4  12   0      272.07      278.73     10.73 o 
   6  12   0      294.86      341.98     16.04 o 
   8  12   0        0.42        0.42      2.87 o 
  10  12   0        5.05        0.99      4.34 o 
   2  13   0      569.27      563.49     15.96 o 
   4  13   0       23.55       23.30      6.24 o 
   6  13   0      298.26      296.26     12.08 o 
   8  13   0      123.10      150.07      9.42 o 
   0  14   0     1383.22     1295.14     40.18 o 
   2  14   0        1.27        3.94      3.66 o 
   4  14   0        0.58        2.67      3.79 o 
   6  14   0       56.22       52.89      6.45 o 
   2  15   0       94.99       61.21      7.10 o 
   4  15   0       29.71       41.14      6.04 o 
   6  15   0        3.47        7.19      4.53 o 
   0  16   0      440.41      439.65     21.70 o 
   2  16   0        6.32        5.45      4.34 o 
   1   1   1      583.43      544.62      5.91 o 
   2   1   1      133.88      163.84      2.07 o 
   3   1   1     4003.13     3821.22     38.10 o 
   4   1   1      524.88      500.36      4.97 o 
   5   1   1       96.16       99.19      1.90 o 
   6   1   1        2.34        3.03      0.97 o 
   7   1   1        1.85        2.02      0.81 o 
   8   1   1        9.12        7.51      1.22 o 
   9   1   1      200.51      215.26      4.41 o 
  10   1   1      101.70       91.13      3.23 o 
  11   1   1       46.29       49.81      2.88 o 
  12   1   1        1.90        2.13      1.85 o 
  13   1   1        0.69        0.98      1.96 o 
  14   1   1        1.47        1.60      2.14 o 
   0   2   1        1.34        0.32      0.37 o 
   1   2   1     1276.03     1258.10     10.40 o 
   2   2   1        2.71        0.75      0.53 o 
   3   2   1      452.20      492.83      5.05 o 
   4   2   1        1.49        2.14      0.63 o 
   5   2   1       90.96       76.91      1.68 o 
   6   2   1       14.08        9.35      0.96 o 
   7   2   1       99.59       86.94      2.00 o 
   8   2   1        0.44       -1.18      0.93 o 
   9   2   1       13.86       11.23      1.51 o 
  10   2   1        5.22        5.10      1.62 o 
  11   2   1       30.54       26.66      2.37 o 
  12   2   1        1.36        1.06      1.86 o 
  13   2   1        4.19        4.22      1.99 o 
  14   2   1        4.70        2.96      2.30 o 
   1   3   1     1000.77     1000.06      8.71 o 
   2   3   1     1174.29     1097.24     11.09 o 
   3   3   1      544.28      488.43      5.15 o 
   4   3   1      863.68      936.44      9.55 o 
   5   3   1     1896.98     1987.49     18.54 o 
   6   3   1      102.79      117.35      2.36 o 
   7   3   1      526.72      493.51      6.47 o 
   8   3   1        2.68        0.69      1.04 o 
   9   3   1      109.08       97.59      2.93 o 
  10   3   1       11.35        9.12      1.79 o 
  11   3   1      301.22      317.58      6.11 o 
  12   3   1        0.36        6.35      1.97 o 
  13   3   1       43.08       39.96      3.23 o 
  14   3   1        5.43        5.01      2.52 o 
   0   4   1      412.58      440.65      7.35 o 
   1   4   1     5787.95     5866.90     41.16 o 
   2   4   1      726.01      693.57      7.17 o 
   3   4   1     5562.43     5636.48     47.75 o 
   4   4   1      335.21      360.11      5.24 o 
   5   4   1       97.11      118.87      2.78 o 
   6   4   1      238.20      259.49      4.16 o 
   7   4   1      116.29      125.52      3.04 o 
   8   4   1       25.76       24.53      1.83 o 
   9   4   1       27.78       31.42      2.15 o 
  10   4   1      144.38      136.00      3.90 o 
  11   4   1      127.30      112.40      3.87 o 
  12   4   1        0.17       -0.93      1.96 o 
  13   4   1        4.90        6.14      2.32 o 
  14   4   1        8.19        1.73      2.70 o 
   1   5   1     1222.37     1209.34     10.04 o 
   2   5   1     1228.02     1257.76     12.09 o 
   3   5   1     2137.32     2211.29     21.54 o 
   4   5   1       29.25       32.94      1.58 o 
   5   5   1       89.62      102.47      2.83 o 
   6   5   1       84.79       83.76      2.66 o 
   7   5   1       62.00       86.28      2.89 o 
   8   5   1       19.32       18.23      1.93 o 
   9   5   1      273.81      261.89      5.82 o 
  10   5   1       91.24       83.26      3.74 o 
  11   5   1        0.14        0.52      1.94 o 
  12   5   1       28.37       33.13      2.98 o 
  13   5   1        3.66        1.78      2.59 o 
  14   5   1        3.36        0.86      2.71 o 
   0   6   1      133.85      147.69      3.94 o 
   1   6   1     1833.70     1812.82     14.63 o 
   2   6   1        0.93       -0.05      0.61 o 
   3   6   1       18.81       16.33      1.34 o 
   4   6   1      243.78      239.93      4.05 o 
   5   6   1     1160.99     1131.05     12.10 o 
   6   6   1       48.45       43.99      2.15 o 
   7   6   1       19.66       27.08      1.98 o 
   8   6   1        1.71        3.25      1.69 o 
   9   6   1       80.70       67.21      4.51 o 
  10   6   1        0.66       -1.77      1.78 o 
  11   6   1       58.14       67.76      3.75 o 
  12   6   1        0.47       -2.75      1.83 o 
  13   6   1        4.96        7.47      2.99 o 
   1   7   1       64.82       73.19      1.86 o 
   2   7   1      316.00      309.83      3.91 o 
   3   7   1       13.26       16.21      1.37 o 
   4   7   1       76.01       83.01      2.58 o 
   5   7   1       88.86       94.90      2.88 o 
   6   7   1        0.07       -1.14      1.25 o 
   7   7   1      445.60      430.63      7.79 o 
   8   7   1       32.51       38.55      3.02 o 
   9   7   1       38.70       35.24      2.85 o 
  10   7   1        0.00        0.68      1.86 o 
  11   7   1       80.10       80.94      4.05 o 
  12   7   1       19.53       23.36      3.40 o 
  13   7   1       42.15       34.26      3.90 o 
   0   8   1       32.67       42.82      2.22 o 
   1   8   1     1393.38     1335.28     16.11 o 
   2   8   1      246.71      240.88      3.66 o 
   3   8   1      916.66      941.36      9.49 o 
   4   8   1       22.68       33.86      2.74 o 
   5   8   1       51.60       53.78      2.65 o 
   6   8   1        0.02        3.16      1.53 o 
   7   8   1      205.51      226.83      5.23 o 
   8   8   1      111.49      121.36      7.50 o 
   9   8   1       11.20        6.46      2.01 o 
  10   8   1       14.68       15.01      2.46 o 
  11   8   1        1.21        0.94      2.17 o 
  12   8   1        1.22        4.75      2.74 o 
   1   9   1        0.01        0.71      0.85 o 
   2   9   1       70.20       65.13      2.02 o 
   3   9   1       71.63       70.41      2.38 o 
   4   9   1        0.45        0.73      1.78 o 
   5   9   1       69.17       80.12      3.10 o 
   6   9   1        0.16        4.29      1.68 o 
   7   9   1      101.62      122.87      4.36 o 
   8   9   1       89.08       70.37      3.46 o 
   9   9   1        1.57        1.16      1.86 o 
  10   9   1       19.20       17.16      2.65 o 
  11   9   1        3.00        5.63      2.73 o 
  12   9   1       80.92       92.14      6.26 o 
   0  10   1      248.21      246.85      6.84 o 
   1  10   1      270.47      264.80      5.03 o 
   2  10   1        0.18        0.74      1.14 o 
   3  10   1      162.72      136.42      4.10 o 
   4  10   1      253.42      250.16      4.74 o 
   5  10   1      898.10      905.74     11.93 o 
   6  10   1        0.02        1.27      1.75 o 
   7  10   1       86.29       78.82      4.49 o 
   8  10   1       26.79       31.56      2.82 o 
   9  10   1       42.16       39.43      3.10 o 
  10  10   1        5.98        5.71      2.55 o 
  11  10   1       11.93       15.29      3.24 o 
   1  11   1        6.88        6.14      1.76 o 
   2  11   1        6.99        7.90      1.88 o 
   3  11   1        0.78        3.50      1.73 o 
   4  11   1        1.11        1.88      1.83 o 
   5  11   1      148.53      131.48      4.21 o 
   6  11   1       20.33       18.86      2.40 o 
   7  11   1      183.01      164.60      4.97 o 
   8  11   1       98.17      109.04      4.38 o 
   9  11   1        3.55        3.68      2.20 o 
  10  11   1        0.06       -2.30      2.36 o 
  11  11   1        0.12       -0.87      2.74 o 
   0  12   1      116.24      104.26      6.58 o 
   1  12   1      264.50      272.46      7.18 o 
   2  12   1      123.70      112.65      4.80 o 
   3  12   1       84.53       79.48      4.86 o 
   4  12   1        1.71        0.31      1.88 o 
   5  12   1       72.47       62.26      3.62 o 
   6  12   1       13.34        7.67      2.61 o 
   7  12   1      161.01      168.50      5.76 o 
   8  12   1       64.95       64.28      4.17 o 
   9  12   1       11.89       15.00      3.51 o 
  10  12   1        2.17       -4.01      2.68 o 
   1  13   1        2.40        2.42      2.97 o 
   2  13   1        1.51        1.82      2.30 o 
   3  13   1        0.71       -1.27      2.16 o 
   4  13   1        7.40        3.43      2.56 o 
   5  13   1        6.20       11.53      3.00 o 
   6  13   1        3.08        3.21      2.66 o 
   7  13   1       97.37      104.28      5.59 o 
   8  13   1       27.58       15.79      4.17 o 
   9  13   1        0.04        1.21      3.09 o 
   0  14   1       27.74       28.17      4.67 o 
   1  14   1      138.94      128.27      5.66 o 
   2  14   1        1.65        5.13      2.62 o 
   3  14   1       13.75       11.27      4.13 o 
   4  14   1       31.41       35.82      4.21 o 
   5  14   1      269.59      274.56      8.35 o 
   6  14   1        2.11        3.36      3.10 o 
   7  14   1       14.86       16.88      4.30 o 
   1  15   1       34.60       31.51      3.69 o 
   2  15   1        2.55        1.86      2.66 o 
   3  15   1       25.45       27.27      3.71 o 
   4  15   1        0.39        1.87      2.86 o 
   5  15   1       15.31       13.92      3.48 o 
   6  15   1        1.41        3.99      3.14 o 
   0  16   1       26.26       21.80      5.23 o 
   1  16   1      137.66      136.29      6.28 o 
   2  16   1       56.41       58.16      8.31 o 
   3  16   1       47.06       57.32      5.77 o 
   0   0   2    15285.79    14204.79    311.17 o 
   1   0   2      363.84      403.68     10.39 o 
   2   0   2     1954.76     2149.58     28.45 o 
   3   0   2       89.30       79.41      2.00 o 
   4   0   2      882.29      768.00      9.46 o 
   5   0   2      654.10      663.19      9.76 o 
   6   0   2     2329.85     2388.92     26.22 o 
   7   0   2      483.44      424.84      7.14 o 
   8   0   2       82.15       87.70      3.29 o 
   9   0   2     1139.57     1145.95     17.58 o 
  10   0   2        0.44       -1.11      1.95 o 
  11   0   2       18.84       14.27      2.98 o 
  12   0   2      308.36      243.02      8.48 o 
  13   0   2       14.38       16.55      3.53 o 
  14   0   2      336.85      344.37     12.08 o 
   1   1   2       55.18       29.33      1.03 o 
   2   1   2      126.16      114.80      1.67 o 
   3   1   2     1027.58      991.88      8.86 o 
   4   1   2       92.64       78.01      1.62 o 
   5   1   2     1972.43     2062.13     15.92 o 
   6   1   2     5117.67     5342.07     38.70 o 
   7   1   2      451.43      576.50      5.89 o 
   8   1   2      177.72      183.57      3.27 o 
   9   1   2      123.96      136.99      3.27 o 
  10   1   2       61.22       43.77      2.52 o 
  11   1   2      721.32      648.65      9.12 o 
  12   1   2       37.93       36.93      2.81 o 
  13   1   2       63.83       47.37      3.79 o 
  14   1   2        6.25        1.10      2.26 o 
   0   2   2    13003.46    11376.25    161.74 o 
   1   2   2    27592.97    27959.20    402.21 o 
   2   2   2    35030.53    34908.39    287.14 o 
   3   2   2     3000.65     2950.77     25.53 o 
   4   2   2     2265.16     2201.17     19.80 o 
   5   2   2      101.38      170.16      3.00 o 
   6   2   2        1.71        2.21      0.77 o 
   7   2   2      745.86      755.84      7.48 o 
   8   2   2      750.66      707.11      7.96 o 
   9   2   2      180.65      186.82      3.84 o 
  10   2   2      299.95      257.74      5.16 o 
  11   2   2      110.34       97.99      3.60 o 
  12   2   2     1104.93     1001.21     12.52 o 
  13   2   2      125.55      117.05      4.65 o 
  14   2   2      122.87      110.24      5.21 o 
   1   3   2       18.98       25.78      0.92 o 
   2   3   2       49.72       64.98      2.30 o 
   3   3   2     6594.97     6204.15     66.05 o 
   4   3   2       50.91       83.68      2.35 o 
   5   3   2       52.97       58.74      1.85 o 
   6   3   2     4508.86     4766.78     36.73 o 
   7   3   2     1620.31     1872.33     17.30 o 
   8   3   2       37.08       40.02      2.28 o 
   9   3   2      261.09      261.94      4.89 o 
  10   3   2        0.00       -1.91      1.28 o 
  11   3   2      440.63      405.10      7.45 o 
  12   3   2       34.43       31.71      2.87 o 
  13   3   2       75.78       69.90      4.22 o 
  14   3   2        6.44       -1.28      2.44 o 
   0   4   2       76.77       52.58      1.64 o 
   1   4   2     5038.85     4858.12     34.35 o 
   2   4   2     1802.77     1895.31     16.92 o 
   3   4   2      730.60      676.71      7.19 o 
   4   4   2     1783.48     1749.27     16.42 o 
   5   4   2        2.93        3.45      1.18 o 
   6   4   2      971.25     1037.84     10.52 o 
   7   4   2      181.25      162.99      3.46 o 
   8   4   2       67.64       64.05      2.48 o 
   9   4   2      358.99      359.68      5.89 o 
  10   4   2       30.59       25.93      2.39 o 
  11   4   2       21.13       17.03      2.37 o 
  12   4   2      282.40      249.55      6.65 o 
  13   4   2       56.39       51.46      3.80 o 
  14   4   2      109.23       94.93      4.98 o 
   1   5   2     1267.06     1346.62     11.99 o 
   2   5   2      664.12      711.59      7.10 o 
   3   5   2       58.51       81.87      2.15 o 
   4   5   2        2.05        0.03      0.84 o 
   5   5   2      164.05      167.40      3.78 o 
   6   5   2     1070.92     1053.84     11.60 o 
   7   5   2        6.20       10.95      1.40 o 
   8   5   2       38.31       40.09      2.21 o 
   9   5   2       67.01       78.34      2.99 o 
  10   5   2      116.99      115.04      3.68 o 
  11   5   2      851.34      817.74     11.43 o 
  12   5   2        7.85        8.54      2.45 o 
  13   5   2      127.15      116.80      5.65 o 
  14   5   2        3.36        1.68      2.81 o 
   0   6   2     3381.85     3124.68     32.37 o 
   1   6   2     2221.40     2328.88     17.50 o 
   2   6   2     5656.61     5549.71     41.78 o 
   3   6   2     2708.88     2702.65     28.17 o 
   4   6   2      266.24      258.48      4.27 o 
   5   6   2      820.86      895.72     11.19 o 
   6   6   2      439.08      429.27      6.36 o 
   7   6   2      248.16      222.38      5.29 o 
   8   6   2      629.19      633.36      8.84 o 
   9   6   2       30.11       33.72      2.54 o 
  10   6   2       11.56       12.15      2.35 o 
  11   6   2       63.72       70.00      3.82 o 
  12   6   2      412.26      393.32     10.49 o 
  13   6   2       69.16       58.89      4.14 o 
   1   7   2     1595.39     1537.86     12.29 o 
   2   7   2      751.21      715.20      7.01 o 
   3   7   2      282.26      294.52      4.60 o 
   4   7   2       90.98       82.47      2.69 o 
   5   7   2      368.92      347.35      5.51 o 
   6   7   2      712.33      725.94      9.19 o 
   7   7   2      842.45      911.26     11.14 o 
   8   7   2      197.79      185.21      5.11 o 
   9   7   2      462.03      436.27      8.61 o 
  10   7   2        7.06        7.81      2.18 o 
  11   7   2      299.24      315.98      9.70 o 
  12   7   2        5.48        2.96      2.54 o 
  13   7   2       51.57       46.84      4.46 o 
   0   8   2     1056.65      996.12     12.43 o 
   1   8   2     4309.39     4232.17     32.55 o 
   2   8   2      496.44      487.83      6.72 o 
   3   8   2      977.75      953.23      9.17 o 
   4   8   2      633.48      610.91      7.88 o 
   5   8   2      122.72      103.96      3.11 o 
   6   8   2      189.52      197.46      4.78 o 
   7   8   2       54.29       52.99      2.76 o 
   8   8   2        2.92       -0.29      1.59 o 
   9   8   2       33.69       28.34      3.36 o 
  10   8   2       20.88       29.04      3.21 o 
  11   8   2        0.21        2.01      2.42 o 
  12   8   2      149.95      127.96      6.38 o 
   1   9   2      268.36      300.39      4.69 o 
   2   9   2      204.48      207.82      4.12 o 
   3   9   2      119.00      104.25      3.69 o 
   4   9   2       22.17       18.14      1.61 o 
   5   9   2       57.84       58.63      3.40 o 
   6   9   2      160.94      174.97      5.21 o 
   7   9   2        0.03        0.83      1.69 o 
   8   9   2        3.68        3.43      1.83 o 
   9   9   2       16.71       17.98      2.54 o 
  10   9   2       45.90       51.34      3.86 o 
  11   9   2      183.34      195.09      8.36 o 
  12   9   2        9.35       15.95      3.29 o 
   0  10   2      628.38      626.43     12.19 o 
   1  10   2       91.43      103.98      4.22 o 
   2  10   2      621.73      623.99      8.69 o 
   3  10   2      416.35      421.03      6.86 o 
   4  10   2       95.83       94.99      5.19 o 
   5  10   2      344.94      363.93      6.11 o 
   6  10   2       78.66       86.46      3.51 o 
   7  10   2       76.92       78.92      3.56 o 
   8  10   2       80.85       94.22      4.02 o 
   9  10   2       10.08        9.97      2.68 o 
  10  10   2        7.44        8.27      2.77 o 
  11  10   2       72.02       83.71      4.96 o 
   1  11   2      671.43      643.60      9.05 o 
   2  11   2      245.42      224.21      4.96 o 
   3  11   2       56.66       56.95      2.81 o 
   4  11   2       32.40       26.55      2.91 o 
   5  11   2       15.73       16.68      2.44 o 
   6  11   2      266.44      270.74      6.76 o 
   7  11   2       62.51       55.98      3.71 o 
   8  11   2        1.63        0.34      2.22 o 
   9  11   2        0.00        0.15      3.51 o 
  10  11   2        2.33        4.43      2.68 o 
   0  12   2      165.55      155.03     12.96 o 
   1  12   2      502.20      474.74      8.62 o 
   2  12   2       88.94       77.75      5.53 o 
   3  12   2       30.77       29.13      2.77 o 
   4  12   2        0.14       -0.08      1.90 o 
   5  12   2       16.42       11.87      2.47 o 
   6  12   2       44.89       52.49      4.81 o 
   7  12   2       14.18       15.71      2.85 o 
   8  12   2        9.12       11.98      3.38 o 
   9  12   2       28.13       21.95      3.78 o 
  10  12   2       10.41        6.21      3.31 o 
   1  13   2        0.23        0.16      2.17 o 
   2  13   2        0.76        1.66      2.16 o 
   3  13   2      298.19      338.14      8.57 o 
   4  13   2        3.31        5.80      2.60 o 
   5  13   2        4.71        6.89      2.70 o 
   6  13   2       78.00       74.86      5.50 o 
   7  13   2        0.41        3.42      2.78 o 
   8  13   2       22.75       31.44      4.04 o 
   0  14   2       94.06       78.43      6.58 o 
   1  14   2        9.66        5.46      2.66 o 
   2  14   2       68.03       62.13      4.74 o 
   3  14   2        9.52        8.87      3.41 o 
   4  14   2       54.98       57.56      4.44 o 
   5  14   2       12.37        9.62      3.19 o 
   6  14   2       14.45       15.31      4.12 o 
   7  14   2       64.40       67.64      5.97 o 
   1  15   2      115.95      109.19      5.49 o 
   2  15   2       38.56       38.62      3.98 o 
   3  15   2       14.66       29.55      4.93 o 
   4  15   2       34.01       39.85      4.20 o 
   5  15   2       56.67       63.48      5.80 o 
   0  16   2       44.79       40.42      7.87 o 
   1  16   2        5.44        2.03      2.92 o 
   2  16   2       10.46        8.93      3.31 o 
   3  16   2        0.00        4.46      3.04 o 
   1   1   3        0.09       -0.17      0.43 o 
   2   1   3     3949.93     3823.64     34.99 o 
   3   1   3      682.07      621.63      6.04 o 
   4   1   3      103.37       99.70      2.31 o 
   5   1   3       86.13       87.18      2.03 o 
   6   1   3      607.37      612.14      6.20 o 
   7   1   3      204.87      217.48      3.39 o 
   8   1   3      425.80      451.87      5.54 o 
   9   1   3       34.88       41.83      2.11 o 
  10   1   3      220.96      211.97      4.65 o 
  11   1   3        0.54       -0.59      1.56 o 
  12   1   3       10.50        9.96      2.12 o 
  13   1   3        9.24        5.57      2.23 o 
  14   1   3        1.40       -1.38      3.09 o 
   0   2   3     1357.29     1367.96     16.20 o 
   1   2   3      205.34      167.92      2.93 o 
   2   2   3       55.45       47.80      1.12 o 
   3   2   3      623.31      672.64      6.07 o 
   4   2   3      887.82      941.16      8.94 o 
   5   2   3       75.81       66.91      1.84 o 
   6   2   3        5.24        2.66      0.82 o 
   7   2   3       11.12        7.45      1.08 o 
   8   2   3      200.62      186.91      3.82 o 
   9   2   3        9.70        8.86      1.48 o 
  10   2   3        0.59        2.27      1.59 o 
  11   2   3       11.69        8.73      2.21 o 
  12   2   3        5.00        7.19      2.34 o 
  13   2   3        0.50       -1.18      2.12 o 
  14   2   3       16.31       11.10      3.34 o 
   1   3   3      819.60      792.96      7.22 o 
   2   3   3     6649.39     6761.37     49.91 o 
   3   3   3     1134.33     1159.43      9.74 o 
   4   3   3     1409.91     1473.91     13.20 o 
   5   3   3      186.02      173.99      3.08 o 
   6   3   3     1365.53     1395.34     12.44 o 
   7   3   3      288.98      282.14      4.18 o 
   8   3   3       48.31       51.18      2.35 o 
   9   3   3       40.27       47.91      2.43 o 
  10   3   3       37.01       42.24      2.50 o 
  11   3   3        2.01        4.48      2.08 o 
  12   3   3       75.56       81.50      4.23 o 
  13   3   3        4.86        3.37      2.45 o 
  14   3   3        0.14        0.87      2.45 o 
   0   4   3      289.73      260.80      4.67 o 
   1   4   3      808.90      692.38      8.60 o 
   2   4   3     2359.10     2320.67     19.31 o 
   3   4   3      705.13      701.56      6.53 o 
   4   4   3     1633.01     1701.38     14.07 o 
   5   4   3      691.03      700.60      7.57 o 
   6   4   3      392.21      409.65      5.48 o 
   7   4   3      126.05      130.16      3.12 o 
   8   4   3        8.84        6.31      1.40 o 
   9   4   3       21.95       22.36      2.07 o 
  10   4   3      288.50      293.43      6.48 o 
  11   4   3       36.88       35.09      3.05 o 
  12   4   3        3.00        0.92      2.47 o 
  13   4   3        0.20        0.22      2.29 o 
  14   4   3       33.31       37.72      3.82 o 
   1   5   3      341.87      325.98      3.74 o 
   2   5   3       50.92       41.33      1.92 o 
   3   5   3       19.99       19.53      1.17 o 
   4   5   3      446.14      410.93      5.30 o 
   5   5   3      235.26      264.45      4.44 o 
   6   5   3       47.61       53.95      2.23 o 
   7   5   3       44.77       37.28      1.94 o 
   8   5   3       15.49       14.51      1.71 o 
   9   5   3        0.44       -0.90      1.45 o 
  10   5   3      176.30      163.78      4.30 o 
  11   5   3        2.89        3.17      2.03 o 
  12   5   3       14.86       15.20      2.66 o 
  13   5   3        5.48        4.59      2.53 o 
  14   5   3        1.24        5.73      2.77 o 
   0   6   3       90.39      108.50      2.56 o 
   1   6   3      118.32      110.85      3.01 o 
   2   6   3      389.32      420.67      4.38 o 
   3   6   3      994.24      974.66     20.86 o 
   4   6   3       93.52       81.46      2.45 o 
   5   6   3      306.94      319.35      5.07 o 
   6   6   3       24.85       20.48      1.84 o 
   7   6   3      236.30      221.83      4.60 o 
   8   6   3      358.08      357.23      6.27 o 
   9   6   3       31.33       36.33      2.72 o 
  10   6   3      138.83      140.51      4.84 o 
  11   6   3       21.82       11.80      2.60 o 
  12   6   3        4.10        0.62      2.41 o 
  13   6   3        0.47       -1.81      2.53 o 
   1   7   3      348.93      324.31      4.08 o 
   2   7   3       36.53       34.61      1.31 o 
   3   7   3      213.99      205.27      3.51 o 
   4   7   3      229.84      227.99      5.24 o 
   5   7   3      170.36      158.96      3.93 o 
   6   7   3       73.98       70.92      3.01 o 
   7   7   3      110.96       95.64      3.27 o 
   8   7   3      255.51      246.80      5.31 o 
   9   7   3       46.46       48.30      3.21 o 
  10   7   3        0.01       -2.41      1.96 o 
  11   7   3       18.57       24.48      3.08 o 
  12   7   3       12.34       21.52      3.39 o 
  13   7   3        0.07        1.43      2.78 o 
   0   8   3     2511.07     2534.04     31.22 o 
   1   8   3      730.57      664.68      6.99 o 
   2   8   3      866.20      888.69      9.21 o 
   3   8   3      452.41      504.75      6.33 o 
   4   8   3      237.05      274.27      4.81 o 
   5   8   3      550.63      562.86      7.74 o 
   6   8   3       57.54       58.34      2.67 o 
   7   8   3      346.38      345.67      6.51 o 
   8   8   3       19.03       17.63      2.22 o 
   9   8   3       17.75       19.29      3.06 o 
  10   8   3        0.03        0.00      2.15 o 
  11   8   3       31.98       32.15      3.77 o 
  12   8   3        0.94       -0.03      2.56 o 
   1   9   3      123.87      138.43      3.19 o 
   2   9   3      544.03      530.70     10.03 o 
   3   9   3        3.38        3.14      1.13 o 
   4   9   3       29.86       39.69      2.03 o 
   5   9   3       14.59       14.59      1.79 o 
   6   9   3       11.19        8.67      1.70 o 
   7   9   3        0.24        0.76      1.64 o 
   8   9   3      328.88      319.03      7.75 o 
   9   9   3       67.40       68.75      3.89 o 
  10   9   3       23.91       22.08      3.24 o 
  11   9   3        6.59        2.79      3.23 o 
  12   9   3       30.06       29.53      3.74 o 
   0  10   3      414.89      396.20      9.12 o 
   1  10   3        2.65        2.01      1.32 o 
   2  10   3      223.85      234.27      5.22 o 
   3  10   3      429.57      453.89      6.88 o 
   4  10   3      169.35      183.00      4.42 o 
   5  10   3      171.38      184.33      4.51 o 
   6  10   3      166.98      168.92      4.43 o 
   7  10   3      276.21      296.02      6.68 o 
   8  10   3       84.80       97.82      4.59 o 
   9  10   3       11.64       12.49      2.86 o 
  10  10   3      324.99      356.49      8.80 o 
  11  10   3        6.32        5.69      2.90 o 
   1  11   3       74.17       69.42      2.96 o 
   2  11   3      424.46      407.48     10.59 o 
   3  11   3        0.22        0.89      1.56 o 
   4  11   3        5.18        2.69      1.80 o 
   5  11   3       28.08       27.67      2.46 o 
   6  11   3       17.46       15.90      2.30 o 
   7  11   3        0.89       -2.07      2.33 o 
   8  11   3      421.21      454.28     11.12 o 
   9  11   3       24.20       17.74      3.58 o 
  10  11   3        2.07        0.23      3.05 o 
   0  12   3     1830.85     1807.44     47.61 o 
   1  12   3      152.11      152.86      4.42 o 
   2  12   3      272.87      287.04      6.61 o 
   3  12   3      170.43      172.84      5.51 o 
   4  12   3        0.68        1.86      1.99 o 
   5  12   3      151.11      162.55      5.34 o 
   6  12   3      159.61      152.30      6.16 o 
   7  12   3      252.61      261.09      8.08 o 
   8  12   3       21.12       24.24      3.66 o 
   9  12   3       16.84       22.81      3.77 o 
   1  13   3       62.44       57.94      5.39 o 
   2  13   3      214.43      203.55      8.57 o 
   3  13   3        0.11        2.85      2.16 o 
   4  13   3        9.92        3.31      2.55 o 
   5  13   3        5.08        4.18      2.38 o 
   6  13   3        3.71        0.27      2.63 o 
   7  13   3        1.25        0.76      3.82 o 
   8  13   3      208.75      218.16      7.80 o 
   0  14   3       88.43       72.46      7.97 o 
   1  14   3        2.51       -1.98      2.44 o 
   2  14   3       39.81       49.51      4.01 o 
   3  14   3      220.53      215.20      7.71 o 
   4  14   3       55.23       62.93      4.60 o 
   5  14   3       37.45       50.45      6.08 o 
   6  14   3       34.64       41.45      5.02 o 
   7  14   3       98.75      109.76      7.09 o 
   1  15   3       46.30       44.20      5.13 o 
   2  15   3      111.74      103.69      5.43 o 
   3  15   3        0.55       -0.56      2.64 o 
   4  15   3        6.60        7.96      3.63 o 
   5  15   3        4.42        0.99      5.12 o 
   0  16   3      348.19      357.28     13.84 o 
   1  16   3        8.65       10.26      3.23 o 
   2  16   3       91.12       93.15      5.52 o 
   0   0   4     3781.15     3130.61     50.87 o 
   1   0   4      115.76       90.80      2.31 o 
   2   0   4      829.80      782.39     11.28 o 
   3   0   4     3406.11     3160.19     36.21 o 
   4   0   4     4274.30     3930.39     44.98 o 
   5   0   4     1506.48     1679.25     21.07 o 
   6   0   4     1308.10     1167.40     17.16 o 
   7   0   4       43.24       46.21      2.40 o 
   8   0   4      873.99      915.43     12.80 o 
   9   0   4      179.61      171.39      5.39 o 
  10   0   4      239.57      244.98      7.13 o 
  11   0   4      658.71      619.63     12.54 o 
  12   0   4      184.99      179.73      8.37 o 
  13   0   4      102.74      105.33      7.72 o 
  14   0   4        0.47        7.77      7.58 o 
   1   1   4     2164.93     2296.71     21.50 o 
   2   1   4     1844.04     1563.93     15.28 o 
   3   1   4     9942.01     9938.92     82.41 o 
   4   1   4     1676.45     1711.64     14.84 o 
   5   1   4     1351.15     1263.28     11.11 o 
   6   1   4       83.26       96.68      2.68 o 
   7   1   4       79.04       96.82      2.42 o 
   8   1   4        3.48        7.31      1.24 o 
   9   1   4      813.74      758.78      9.22 o 
  10   1   4      573.62      577.30      8.63 o 
  11   1   4       71.76       70.71      3.82 o 
  12   1   4      253.05      240.39      7.40 o 
  13   1   4      452.48      476.41     10.82 o 
  14   1   4       14.71       26.62      3.82 o 
   0   2   4     6802.26     6189.88     68.64 o 
   1   2   4      178.76      213.95      2.61 o 
   2   2   4     3347.05     3182.83     29.62 o 
   3   2   4     6100.57     6168.01     48.52 o 
   4   2   4     1786.09     1709.61     15.28 o 
   5   2   4     5526.58     5630.11     45.15 o 
   6   2   4      299.85      322.70      4.32 o 
   7   2   4       92.65       87.89      2.44 o 
   8   2   4     3749.06     3636.17     29.44 o 
   9   2   4      948.87      994.97     11.16 o 
  10   2   4      107.68       95.76      3.63 o 
  11   2   4      392.18      387.88      7.94 o 
  12   2   4        3.05        2.82      2.27 o 
  13   2   4        0.91        1.52      2.72 o 
  14   2   4        0.81       -0.73      2.64 o 
   1   3   4      444.07      426.78      5.21 o 
   2   3   4        2.40        5.23      0.84 o 
   3   3   4     6047.69     5905.72     44.06 o 
   4   3   4      455.70      424.47      5.29 o 
   5   3   4      134.49      130.45      2.35 o 
   6   3   4      436.30      459.70      5.84 o 
   7   3   4       28.28       37.06      1.69 o 
   8   3   4      305.61      316.95      5.19 o 
   9   3   4     1976.25     1874.08     18.20 o 
  10   3   4      218.18      214.14      5.17 o 
  11   3   4      122.39      119.77      4.65 o 
  12   3   4      165.70      146.44      5.35 o 
  13   3   4      368.37      392.73      9.92 o 
  14   3   4       39.34       51.07      4.68 o 
   0   4   4       72.83       75.15      2.41 o 
   1   4   4     1320.60     1370.38     11.33 o 
   2   4   4        3.24        6.78      0.64 o 
   3   4   4      158.94      108.89      1.98 o 
   4   4   4      829.16      754.36      7.17 o 
   5   4   4      263.01      265.50      3.57 o 
   6   4   4      274.13      255.10      4.12 o 
   7   4   4       70.03       55.96      3.18 o 
   8   4   4      880.64      909.68     12.06 o 
   9   4   4      290.43      297.83      5.87 o 
  10   4   4      119.44      117.33      4.07 o 
  11   4   4      609.03      572.86      9.98 o 
  12   4   4       37.23       37.35      3.38 o 
  13   4   4        1.53        1.55      2.40 o 
  14   4   4        6.98        8.94      3.16 o 
   1   5   4        0.93        1.14      0.75 o 
   2   5   4     2180.31     2088.45     17.85 o 
   3   5   4     4780.12     4799.70     38.76 o 
   4   5   4     2377.97     2402.48     19.37 o 
   5   5   4       35.94       59.26      1.78 o 
   6   5   4       74.08       74.82      3.73 o 
   7   5   4       32.71       35.93      1.93 o 
   8   5   4       67.62       73.83      2.73 o 
   9   5   4      865.95      881.57     11.45 o 
  10   5   4      499.04      479.14      8.84 o 
  11   5   4       53.32       57.01      3.83 o 
  12   5   4      117.63      115.56      4.89 o 
  13   5   4       78.84       87.38      5.24 o 
   0   6   4       51.62       68.62      3.96 o 
   1   6   4        1.67        0.64      0.62 o 
   2   6   4     1789.61     1699.45     14.30 o 
   3   6   4       13.61        7.62      1.10 o 
   4   6   4      378.23      388.79      5.09 o 
   5   6   4     1997.84     1950.35     19.01 o 
   6   6   4       68.62       59.58      2.42 o 
   7   6   4      713.86      712.40      9.26 o 
   8   6   4     1046.27     1069.37     12.81 o 
   9   6   4      735.54      760.61     11.44 o 
  10   6   4        0.92       -1.94      2.04 o 
  11   6   4      793.81      760.40     19.91 o 
  12   6   4       16.93       18.58      3.34 o 
  13   6   4        0.25        1.53      2.66 o 
   1   7   4      620.84      578.71      6.14 o 
   2   7   4       86.02       88.69      2.16 o 
   3   7   4     3578.21     3547.99     28.07 o 
   4   7   4       86.40       83.66      2.41 o 
   5   7   4      220.14      199.13      4.07 o 
   6   7   4      114.97      105.50      3.19 o 
   7   7   4       54.71       47.02      2.61 o 
   8   7   4      292.61      335.59      6.94 o 
   9   7   4     1840.58     1770.70     21.12 o 
  10   7   4      191.98      192.15      5.75 o 
  11   7   4       17.29       26.72      3.13 o 
  12   7   4       22.31       12.89      2.87 o 
  13   7   4      114.36      130.60      6.13 o 
   0   8   4      932.75      841.30     12.78 o 
   1   8   4     1392.25     1320.20     14.39 o 
   2   8   4       80.38       77.29      2.39 o 
   3   8   4      101.92      108.08      2.58 o 
   4   8   4       68.44       72.45      3.03 o 
   5   8   4        1.27        2.88      1.92 o 
   6   8   4       12.01        7.72      1.62 o 
   7   8   4      183.68      176.94      4.95 o 
   8   8   4      514.23      524.48     11.11 o 
   9   8   4      191.43      214.51      5.92 o 
  10   8   4       21.76       23.27      2.97 o 
  11   8   4      234.01      226.89      6.59 o 
  12   8   4       10.47       11.14      3.03 o 
   1   9   4        7.64        5.30      1.21 o 
   2   9   4      128.50      136.41      3.21 o 
   3   9   4      165.96      187.30      4.11 o 
   4   9   4      304.45      303.50      5.43 o 
   5   9   4      276.37      287.96      6.09 o 
   6   9   4       56.38       61.39      3.80 o 
   7   9   4        1.06        2.98      1.82 o 
   8   9   4        1.10        4.53      2.11 o 
   9   9   4      541.55      550.02      9.88 o 
  10   9   4       83.49       81.70      4.32 o 
  11   9   4       43.36       40.20      3.94 o 
  12   9   4       37.47       45.69      4.61 o 
   0  10   4      119.26      100.42      4.14 o 
   1  10   4       33.34       33.40      2.00 o 
   2  10   4      168.61      157.53      3.89 o 
   3  10   4       39.49       44.33      2.41 o 
   4  10   4       60.97       62.03      2.82 o 
   5  10   4      124.03      108.85      3.72 o 
   6  10   4       37.38       38.47      3.68 o 
   7  10   4      208.22      205.07      6.70 o 
   8  10   4      217.96      251.35      7.21 o 
   9  10   4      171.33      178.68      6.44 o 
  10  10   4        6.66        9.26      2.88 o 
  11  10   4      299.04      297.02      8.90 o 
   1  11   4      150.64      141.58      3.86 o 
   2  11   4      120.83      128.37      4.40 o 
   3  11   4      928.09      938.73     12.25 o 
   4  11   4       64.43       58.66      2.95 o 
   5  11   4        3.52        1.62      1.88 o 
   6  11   4       13.12       10.16      3.04 o 
   7  11   4        1.09       -2.54      2.20 o 
   8  11   4       12.74       21.06      3.28 o 
   9  11   4      208.70      210.05      7.74 o 
  10  11   4      222.65      251.70      8.59 o 
   0  12   4       82.29       87.35      4.99 o 
   1  12   4       50.12       57.24      2.98 o 
   2  12   4       54.47       57.88      2.98 o 
   3  12   4       13.74       23.59      2.39 o 
   4  12   4       71.00       71.21      3.85 o 
   5  12   4       15.08       22.05      3.26 o 
   6  12   4        9.66        9.74      2.89 o 
   7  12   4       46.50       47.68      4.31 o 
   8  12   4      127.37      124.43      6.12 o 
   9  12   4       10.71       10.13      3.95 o 
   1  13   4      154.07      153.32      5.05 o 
   2  13   4       12.07       14.87      3.35 o 
   3  13   4       95.79      106.79      4.52 o 
   4  13   4       38.23       44.30      4.79 o 
   5  13   4       24.79       23.52      3.47 o 
   6  13   4       10.77       10.53      3.21 o 
   7  13   4        2.32       -1.55      2.73 o 
   8  13   4       25.50       21.62      4.71 o 
   0  14   4       21.36       14.52      4.51 o 
   1  14   4       35.65       27.67      3.44 o 
   2  14   4       12.11       12.10      2.88 o 
   3  14   4        1.99       -1.58      3.40 o 
   4  14   4       28.42       33.53      4.49 o 
   5  14   4       20.41       21.66      3.52 o 
   6  14   4       13.59        8.86      3.14 o 
   7  14   4       17.65       13.59      3.68 o 
   1  15   4        2.06        0.66      2.58 o 
   2  15   4       17.83       20.18      3.47 o 
   3  15   4       65.31       78.41      6.01 o 
   4  15   4       79.23       69.65      5.90 o 
   5  15   4       19.21       22.36      6.90 o 
   0  16   4       15.09       16.13      5.02 o 
   1  16   4       15.07       16.69      3.65 o 
   1   1   5      190.22      204.78      3.26 o 
   2   1   5       81.79      108.68      2.24 o 
   3   1   5      154.66      146.04      2.33 o 
   4   1   5        4.00        0.98      0.96 o 
   5   1   5      141.38      152.55      2.75 o 
   6   1   5      453.39      453.51      5.66 o 
   7   1   5        1.28        2.44      0.97 o 
   8   1   5      513.90      540.46      6.34 o 
   9   1   5       38.22       39.36      2.82 o 
  10   1   5       66.44       69.15      4.93 o 
  11   1   5        0.71       -0.49      2.24 o 
  12   1   5        0.31       -2.36      2.35 o 
  13   1   5       16.10       21.10      4.57 o 
  14   1   5       16.14       17.89      4.07 o 
   0   2   5     2666.23     2539.87     26.20 o 
   1   2   5       29.96       49.79      1.17 o 
   2   2   5      153.22      135.20      2.57 o 
   3   2   5       68.18       67.99      2.01 o 
   4   2   5      415.98      466.38      5.58 o 
   5   2   5      104.72      108.15      2.36 o 
   6   2   5      151.15      137.24      2.70 o 
   7   2   5      144.09      143.95      2.97 o 
   8   2   5      163.35      162.44      4.20 o 
   9   2   5       26.98       22.47      2.16 o 
  10   2   5        0.11       -1.76      1.68 o 
  11   2   5       10.11        7.65      2.23 o 
  12   2   5       10.60       10.84      2.97 o 
  13   2   5       11.78       17.86      3.40 o 
  14   2   5        5.27        9.47      3.26 o 
   1   3   5     1781.93     1856.34     23.03 o 
   2   3   5      562.56      573.48      5.74 o 
   3   3   5      182.45      189.26      2.76 o 
   4   3   5      885.63      829.09      7.70 o 
   5   3   5      875.88      890.72      9.05 o 
   6   3   5      352.50      349.94      4.91 o 
   7   3   5       16.16       13.68      1.29 o 
   8   3   5      108.21      101.68      3.32 o 
   9   3   5       57.83       53.44      2.81 o 
  10   3   5       18.05       17.95      2.32 o 
  11   3   5       62.12       60.84      3.66 o 
  12   3   5       96.75       92.31      5.08 o 
  13   3   5        0.01        2.41      3.19 o 
  14   3   5       17.03       14.35      3.51 o 
   0   4   5       28.21       21.12      2.52 o 
   1   4   5       34.16       26.24      1.74 o 
   2   4   5      669.91      600.40      6.09 o 
   3   4   5      541.38      563.11      5.62 o 
   4   4   5      977.76      894.80      8.30 o 
   5   4   5       47.84       55.72      1.72 o 
   6   4   5       63.29       69.97      2.31 o 
   7   4   5      291.28      278.89      5.30 o 
   8   4   5       31.20       25.84      2.15 o 
   9   4   5      587.59      588.57     11.46 o 
  10   4   5       23.94       25.43      2.62 o 
  11   4   5      107.39      113.49      4.28 o 
  12   4   5        0.00        1.67      2.17 o 
  13   4   5       27.59       28.59      3.89 o 
   1   5   5      134.59      146.71      2.65 o 
   2   5   5      137.65      121.25      2.26 o 
   3   5   5      437.92      458.34      4.93 o 
   4   5   5      751.27      746.20      7.30 o 
   5   5   5       59.29       62.16      2.12 o 
   6   5   5      148.79      144.64      3.17 o 
   7   5   5       41.80       41.45      2.57 o 
   8   5   5      106.30      102.63      3.52 o 
   9   5   5       52.02       57.19      3.06 o 
  10   5   5       51.37       43.47      3.01 o 
  11   5   5        8.14        6.86      2.47 o 
  12   5   5        1.94       -2.93      2.30 o 
  13   5   5        0.48        1.49      3.16 o 
   0   6   5     2126.96     2111.57     26.08 o 
   1   6   5        1.46        8.28      0.83 o 
   2   6   5      586.44      649.55      6.63 o 
   3   6   5       69.98       65.28      2.00 o 
   4   6   5       80.68       84.56      2.34 o 
   5   6   5      122.17      128.52      3.17 o 
   6   6   5      146.45      136.86      3.92 o 
   7   6   5      185.35      200.66      4.96 o 
   8   6   5      303.11      285.68      6.30 o 
   9   6   5      111.56      106.39      4.29 o 
  10   6   5      125.55      134.70      4.94 o 
  11   6   5       29.78       35.60      3.36 o 
  12   6   5       48.52       51.45      4.22 o 
  13   6   5       11.09       10.49      3.57 o 
   1   7   5      207.62      219.79      5.24 o 
   2   7   5        0.89        0.23      0.81 o 
   3   7   5      118.44      141.22      2.81 o 
   4   7   5      389.86      323.96      7.20 o 
   5   7   5       66.44       70.27      2.96 o 
   6   7   5       14.08       16.83      1.96 o 
   7   7   5       10.33        5.99      1.84 o 
   8   7   5      155.48      134.92      4.55 o 
   9   7   5       25.31       25.51      2.84 o 
  10   7   5        1.32       -2.01      2.12 o 
  11   7   5       43.87       45.65      3.61 o 
  12   7   5       12.80       13.91      2.99 o 
   0   8   5      868.74      871.75     13.28 o 
   1   8   5       27.66       33.00      1.78 o 
   2   8   5      163.72      159.30      3.35 o 
   3   8   5       25.56       27.07      1.72 o 
   4   8   5      115.77      111.29      3.13 o 
   5   8   5      124.21      135.66      4.03 o 
   6   8   5       71.58       57.32      2.99 o 
   7   8   5       20.26       16.22      2.26 o 
   8   8   5        0.17        1.29      1.94 o 
   9   8   5      482.27      494.35     10.62 o 
  10   8   5       52.28       54.66      5.18 o 
  11   8   5       18.93       13.35      2.88 o 
  12   8   5        0.11       -2.34      2.42 o 
   1   9   5        2.62        1.52      1.17 o 
   2   9   5       98.67      113.93      3.03 o 
   3   9   5      140.60      148.61      3.48 o 
   4   9   5       77.65       89.31      3.10 o 
   5   9   5        7.90        9.39      2.20 o 
   6   9   5      290.33      288.78      7.01 o 
   7   9   5        8.17        5.09      2.28 o 
   8   9   5      128.69      139.74      5.74 o 
   9   9   5        1.09        1.11      2.66 o 
  10   9   5        0.02        2.34      2.37 o 
  11   9   5        3.08        2.43      2.59 o 
   0  10   5      153.09      144.15      5.47 o 
   1  10   5       44.87       45.67      2.27 o 
   2  10   5      430.35      452.20      6.49 o 
   3  10   5      270.28      280.95      5.02 o 
   4  10   5      140.21      132.83      4.33 o 
   5  10   5       26.71       25.84      2.54 o 
   6  10   5       16.14       15.91      2.79 o 
   7  10   5       14.41       12.47      2.73 o 
   8  10   5      114.80      121.78      5.55 o 
   9  10   5      125.79      133.74      5.74 o 
  10  10   5      367.19      389.03      9.68 o 
  11  10   5       17.10       16.25      4.77 o 
   1  11   5        0.80        3.90      1.52 o 
   2  11   5      249.77      241.70      4.82 o 
   3  11   5       38.06       36.10      2.47 o 
   4  11   5       97.16       89.96      4.09 o 
   5  11   5       19.17       13.46      2.39 o 
   6  11   5      115.99      113.52      4.50 o 
   7  11   5        2.04        2.29      3.34 o 
   8  11   5      162.09      143.91      5.87 o 
   9  11   5        0.37       10.12      3.06 o 
  10  11   5        0.61        5.16      3.11 o 
   0  12   5      541.70      589.92     11.57 o 
   1  12   5       16.33       18.71      2.29 o 
   2  12   5       29.14       28.81      3.07 o 
   3  12   5        0.58       -0.42      1.90 o 
   4  12   5        0.03        0.14      1.96 o 
   5  12   5       70.60       83.29      4.00 o 
   6  12   5      104.48      106.89      4.50 o 
   7  12   5        0.45        0.52      2.53 o 
   8  12   5       12.04       21.13      3.48 o 
   9  12   5      196.94      209.12      8.03 o 
   1  13   5        1.15        3.89      1.84 o 
   2  13   5       40.45       41.22      3.29 o 
   3  13   5       38.31       43.17      3.84 o 
   4  13   5       11.29       13.43      3.09 o 
   5  13   5        2.00        6.64      4.05 o 
   6  13   5       68.99       71.93      4.99 o 
   7  13   5       11.04        5.22      3.10 o 
   8  13   5      132.58      149.55      8.31 o 
   0  14   5       37.11       40.55      5.36 o 
   1  14   5        0.44        0.93      2.44 o 
   2  14   5      117.64      121.47      5.55 o 
   3  14   5       48.34       48.13      4.66 o 
   4  14   5      101.93       96.63      5.32 o 
   5  14   5        5.67        2.19      2.79 o 
   6  14   5       28.00       37.17      4.26 o 
   1  15   5        2.85        0.58      3.02 o 
   2  15   5       29.10       23.23      4.29 o 
   3  15   5       31.70       39.71      8.23 o 
   4  15   5       23.36       28.58      4.69 o 
   0   0   6     2597.67     2480.84     40.20 o 
   1   0   6        3.06        1.16      0.77 o 
   2   0   6      503.17      452.55      7.49 o 
   3   0   6     3113.85     3482.15     71.94 o 
   4   0   6     4718.14     5140.08     58.39 o 
   5   0   6      150.42      177.04      5.21 o 
   6   0   6        1.11        1.81      1.29 o 
   7   0   6     1274.36     1255.64     17.71 o 
   8   0   6     1084.30     1081.71     20.05 o 
   9   0   6      923.34      949.86     18.25 o 
  10   0   6     3838.94     4079.28    155.55 o 
  11   0   6      376.15      389.93     21.80 o 
  12   0   6      260.20      263.07     12.34 o 
  13   0   6        0.12        0.49      4.34 o 
  14   0   6        6.32       -1.50      4.26 o 
   1   1   6     3348.27     3343.44     37.59 o 
   2   1   6     9235.93     9876.22     88.78 o 
   3   1   6     1243.05     1400.51     14.49 o 
   4   1   6        1.61        5.63      1.02 o 
   5   1   6     1430.06     1567.18     14.26 o 
   6   1   6     1035.59     1077.87     10.76 o 
   7   1   6        1.42        0.43      0.96 o 
   8   1   6      369.02      369.72      5.77 o 
   9   1   6       46.55       43.90      3.58 o 
  10   1   6       45.15       45.18      4.55 o 
  11   1   6     1513.92     1509.66     27.33 o 
  12   1   6       53.89       64.60      5.09 o 
  13   1   6       92.85      105.29      6.27 o 
  14   1   6        4.65        3.70      3.42 o 
   0   2   6     8096.07     7411.42     73.53 o 
   1   2   6        9.00        1.18      0.74 o 
   2   2   6      452.57      497.21      6.20 o 
   3   2   6     2157.96     2316.43     22.64 o 
   4   2   6     1063.80     1219.78     11.93 o 
   5   2   6      427.93      415.37      5.41 o 
   6   2   6      296.48      264.81      4.09 o 
   7   2   6      544.14      511.07      7.16 o 
   8   2   6      316.98      324.05      5.36 o 
   9   2   6      243.95      257.05      5.37 o 
  10   2   6     4388.31     4398.66     44.90 o 
  11   2   6      109.29      117.40      5.35 o 
  12   2   6        2.00       -0.72      2.72 o 
  13   2   6       96.08      122.13      6.70 o 
  14   2   6        1.91        3.34      4.43 o 
   1   3   6     1626.99     1619.38     13.96 o 
   2   3   6    10701.35    11008.08    130.84 o 
   3   3   6     2525.61     2658.04     23.94 o 
   4   3   6     1432.50     1500.20     13.45 o 
   5   3   6      273.95      293.44      4.06 o 
   6   3   6      525.53      574.44      7.55 o 
   7   3   6       25.97       29.87      2.33 o 
   8   3   6       11.66       13.85      1.68 o 
   9   3   6       57.04       63.97      3.04 o 
  10   3   6      298.52      317.24      6.50 o 
  11   3   6     1336.61     1383.58     18.45 o 
  12   3   6       24.39       22.68      3.39 o 
  13   3   6       96.63       95.46      5.61 o 
   0   4   6      689.24      640.28      8.88 o 
   1   4   6        0.84        4.17      0.67 o 
   2   4   6      106.39      107.56      3.28 o 
   3   4   6     3858.60     3956.96     32.20 o 
   4   4   6      621.03      694.02     10.62 o 
   5   4   6       58.92       76.51      2.66 o 
   6   4   6       29.16       29.61      1.87 o 
   7   4   6      176.42      181.97      4.12 o 
   8   4   6      886.58      933.03     12.67 o 
   9   4   6      747.64      757.02     10.36 o 
  10   4   6     1980.92     2143.10     22.70 o 
  11   4   6      171.91      194.14      5.99 o 
  12   4   6       73.30       71.70      6.82 o 
  13   4   6        0.01        4.00      3.27 o 
   1   5   6      417.82      420.32      6.62 o 
   2   5   6      425.10      469.85      5.57 o 
   3   5   6      479.86      503.71      5.65 o 
   4   5   6        1.02        4.31      1.46 o 
   5   5   6     2372.87     2457.87     23.19 o 
   6   5   6       34.72       35.04      2.04 o 
   7   5   6        8.61       12.78      2.56 o 
   8   5   6      164.35      153.89      4.64 o 
   9   5   6        0.00        2.13      2.60 o 
  10   5   6       19.11       20.35      2.75 o 
  11   5   6     1260.73     1253.67     17.07 o 
  12   5   6        4.23        0.76      2.86 o 
  13   5   6       15.84       17.05      3.62 o 
   0   6   6     1640.98     1599.35     20.68 o 
   1   6   6      332.59      309.24      4.40 o 
   2   6   6       63.09       64.45      2.03 o 
   3   6   6     1780.10     1741.07     15.74 o 
   4   6   6      196.57      231.75      4.24 o 
   5   6   6      598.32      560.28      8.29 o 
   6   6   6      346.33      358.91      6.58 o 
   7   6   6      163.39      158.08      4.52 o 
   8   6   6      784.87      772.44     11.92 o 
   9   6   6      445.88      472.57      8.75 o 
  10   6   6     1077.68     1073.72     15.13 o 
  11   6   6       46.61       55.40      4.05 o 
  12   6   6       24.93       31.71      4.61 o 
  13   6   6        6.75       11.21      3.75 o 
   1   7   6       91.15       70.63      2.22 o 
   2   7   6      645.10      639.53      8.50 o 
   3   7   6      936.60     1006.11     10.45 o 
   4   7   6      974.19      955.16     10.94 o 
   5   7   6      299.35      320.68      6.03 o 
   6   7   6        0.08        0.36      1.56 o 
   7   7   6       48.11       41.14      2.82 o 
   8   7   6      166.48      148.03      4.78 o 
   9   7   6        2.84        0.02      2.07 o 
  10   7   6      314.24      337.58      7.70 o 
  11   7   6      541.40      547.85     10.38 o 
  12   7   6        1.76        8.02      2.83 o 
   0   8   6     1930.20     1819.94     25.67 o 
   1   8   6        0.23        5.53      1.30 o 
   2   8   6        2.69        0.09      1.23 o 
   3   8   6     1095.98     1102.59     11.47 o 
   4   8   6        1.12       -0.83      1.82 o 
   5   8   6        2.08        0.60      1.78 o 
   6   8   6        1.69        4.05      1.77 o 
   7   8   6       18.02       19.43      2.47 o 
   8   8   6      333.65      366.83      7.56 o 
   9   8   6      372.51      372.19      7.93 o 
  10   8   6      543.23      582.24     10.56 o 
  11   8   6       43.73       51.21      3.96 o 
  12   8   6        0.18        1.49      2.57 o 
   1   9   6        6.00        6.55      1.36 o 
   2   9   6      191.37      198.42      3.99 o 
   3   9   6      307.49      318.17      5.75 o 
   4   9   6       55.44       68.10      4.92 o 
   5   9   6      695.41      650.62     10.03 o 
   6   9   6       12.33       11.67      2.44 o 
   7   9   6        0.16        1.07      2.29 o 
   8   9   6       15.05       14.20      2.88 o 
   9   9   6       33.81       32.74      3.63 o 
  10   9   6      113.82      108.65      5.40 o 
  11   9   6      592.66      591.01     11.22 o 
   0  10   6        5.64       12.29      2.40 o 
   1  10   6       80.78       65.97      2.63 o 
   2  10   6       38.39       35.83      2.18 o 
   3  10   6      639.66      630.16      9.87 o 
   4  10   6      153.01      142.88      4.58 o 
   5  10   6      332.07      343.89      7.85 o 
   6  10   6      178.94      176.16      5.83 o 
   7  10   6       68.00       78.93      5.13 o 
   8  10   6      391.47      399.21     13.69 o 
   9  10   6      289.05      300.60      8.25 o 
  10  10   6      235.30      239.13      7.72 o 
   1  11   6       39.25       44.58      2.56 o 
   2  11   6       39.82       35.38      2.70 o 
   3  11   6       57.56       52.62      3.11 o 
   4  11   6        1.07        4.10      2.06 o 
   5  11   6       36.85       43.16      4.41 o 
   6  11   6        3.11       -0.54      2.12 o 
   7  11   6       63.20       59.22      3.81 o 
   8  11   6        7.97        7.42      2.85 o 
   9  11   6        4.76        4.90      2.92 o 
  10  11   6       57.32       49.41      4.53 o 
   0  12   6       35.82       42.04      3.65 o 
   1  12   6        7.42        7.52      1.82 o 
   2  12   6       23.54       25.74      2.47 o 
   3  12   6       36.45       32.77      3.96 o 
   4  12   6       93.82       98.27      4.22 o 
   5  12   6        1.85        1.16      2.13 o 
   6  12   6        0.27        0.03      2.11 o 
   7  12   6        0.14       -1.56      2.41 o 
   8  12   6       92.65       86.58      4.64 o 
   9  12   6       89.60       79.25      6.31 o 
   1  13   6       12.40       12.76      2.43 o 
   2  13   6      356.78      370.28      7.62 o 
   3  13   6      103.87      109.62      4.47 o 
   4  13   6       14.93       15.31      2.68 o 
   5  13   6       43.22       45.95      3.76 o 
   6  13   6        0.03       -0.78      2.49 o 
   7  13   6        0.66        3.70      2.89 o 
   0  14   6       29.85       22.80      4.70 o 
   1  14   6        4.73        6.07      2.42 o 
   2  14   6        9.19       17.20      3.26 o 
   3  14   6      114.71      114.21      5.66 o 
   4  14   6       91.82       85.47      8.01 o 
   5  14   6       48.51       48.83      4.48 o 
   6  14   6        7.03        6.56      3.27 o 
   1  15   6        7.18       14.28      4.81 o 
   2  15   6       41.23       36.26      4.80 o 
   3  15   6        1.07        1.03      4.73 o 
   1   1   7     1141.18     1176.75     11.10 o 
   2   1   7     2372.61     2486.64     22.26 o 
   3   1   7      894.65      934.82     10.51 o 
   4   1   7       33.70       36.50      1.72 o 
   5   1   7       38.07       41.57      2.68 o 
   6   1   7        0.05       -0.37      1.05 o 
   7   1   7       15.25       17.76      2.23 o 
   8   1   7        2.49        0.65      1.55 o 
   9   1   7      195.92      207.02      5.56 o 
  10   1   7       21.44       26.78      3.60 o 
  11   1   7        3.80        4.86      2.86 o 
  12   1   7       74.29       96.99      5.93 o 
  13   1   7        2.36       -0.10      3.30 o 
   0   2   7       60.44       39.16      1.68 o 
   1   2   7      408.85      429.93      4.74 o 
   2   2   7      117.49      100.45      2.48 o 
   3   2   7       82.95       85.92      3.47 o 
   4   2   7       98.51       93.26      2.65 o 
   5   2   7        6.09        7.98      1.26 o 
   6   2   7      127.36      129.33      3.20 o 
   7   2   7      302.33      297.20      5.25 o 
   8   2   7       14.32       15.30      2.14 o 
   9   2   7       35.35       38.76      5.80 o 
  10   2   7       38.76       43.43      3.66 o 
  11   2   7       63.17       54.65      4.65 o 
  12   2   7        0.22        4.47      3.03 o 
  13   2   7       26.30       30.91      5.96 o 
   1   3   7      107.48      112.84      2.03 o 
   2   3   7      423.58      391.73      5.13 o 
   3   3   7        7.00       11.16      1.49 o 
   4   3   7       86.54       76.50      2.31 o 
   5   3   7      463.55      450.07      6.11 o 
   6   3   7       61.88       72.66      2.77 o 
   7   3   7       10.79        6.93      1.52 o 
   8   3   7      104.82       97.54      3.52 o 
   9   3   7      153.74      163.54      6.66 o 
  10   3   7        2.33        1.05      2.32 o 
  11   3   7      110.47      106.59      4.77 o 
  12   3   7        9.68       12.15      3.38 o 
  13   3   7       45.97       37.67      5.51 o 
   0   4   7      577.42      512.20      7.03 o 
   1   4   7      214.11      206.55      3.07 o 
   2   4   7       37.21       32.72      1.22 o 
   3   4   7      649.25      699.02      8.38 o 
   4   4   7      102.87      112.83      2.82 o 
   5   4   7      176.08      178.28      3.63 o 
   6   4   7       90.30       98.13      3.18 o 
   7   4   7      284.58      302.34      5.51 o 
   8   4   7       33.75       31.01      2.39 o 
   9   4   7      173.81      173.81      9.01 o 
  10   4   7        4.17        1.27      2.40 o 
  11   4   7      232.61      237.56      8.03 o 
  12   4   7        5.73        3.66      2.94 o 
  13   4   7       18.77       24.73      6.78 o 
   1   5   7      851.21      814.64      8.41 o 
   2   5   7     1792.24     1666.87     15.14 o 
   3   5   7      935.09      918.01     11.13 o 
   4   5   7        0.06        0.74      1.20 o 
   5   5   7      113.34      119.86      3.90 o 
   6   5   7      103.45       98.19      3.65 o 
   7   5   7        7.12       11.40      1.92 o 
   8   5   7       14.30       13.92      2.28 o 
   9   5   7      456.60      443.14      8.38 o 
  10   5   7       89.08       96.42      4.98 o 
  11   5   7        2.29        0.98      2.60 o 
  12   5   7       79.23       92.75      5.99 o 
  13   5   7        0.09       -2.49      2.87 o 
   0   6   7        3.97        3.44      1.46 o 
   1   6   7      380.44      421.01      5.44 o 
   2   6   7       99.53       99.95      2.49 o 
   3   6   7       56.91       52.39      2.24 o 
   4   6   7      308.13      291.34      5.44 o 
   5   6   7        0.45        0.05      1.34 o 
   6   6   7      403.82      423.48      7.31 o 
   7   6   7      346.00      341.37      6.76 o 
   8   6   7       46.26       46.61      3.12 o 
   9   6   7       94.53       97.45      4.24 o 
  10   6   7       80.21       88.10      4.33 o 
  11   6   7      153.78      165.44      6.62 o 
  12   6   7        0.00       -2.72      2.57 o 
   1   7   7        2.06       -0.65      1.00 o 
   2   7   7       37.08       42.15      2.18 o 
   3   7   7       55.65       61.16      2.51 o 
   4   7   7       37.17       30.72      2.47 o 
   5   7   7       11.47       14.41      2.10 o 
   6   7   7       94.31      100.48      3.74 o 
   7   7   7       13.44       15.85      2.81 o 
   8   7   7      141.43      142.87      4.82 o 
   9   7   7      183.81      192.94      7.97 o 
  10   7   7       24.55       22.40      2.97 o 
  11   7   7       32.87       31.14      3.85 o 
  12   7   7        9.71       11.46      3.38 o 
   0   8   7      287.42      279.25      8.65 o 
   1   8   7        6.72        8.48      1.43 o 
   2   8   7        7.48        5.45      1.77 o 
   3   8   7        3.44        5.74      1.56 o 
   4   8   7       75.29       68.12      3.13 o 
   5   8   7      282.51      269.24      6.51 o 
   6   8   7      130.66      134.15      4.87 o 
   7   8   7        2.08        0.75      2.21 o 
   8   8   7       92.22       88.02      4.51 o 
   9   8   7       88.45       93.97      4.38 o 
  10   8   7       29.71       27.70      3.41 o 
  11   8   7      111.75      113.53      5.15 o 
   1   9   7        0.17        0.70      1.35 o 
   2   9   7      347.56      351.07      6.21 o 
   3   9   7      214.28      232.60      4.97 o 
   4   9   7        2.22        1.84      1.75 o 
   5   9   7      125.86      131.64      4.43 o 
   6   9   7      173.35      169.94      5.65 o 
   7   9   7        1.79        2.44      2.48 o 
   8   9   7       31.29       27.96      3.39 o 
   9   9   7       72.10       81.81      4.81 o 
  10   9   7       58.19       54.64      5.31 o 
  11   9   7        0.27        4.54      2.96 o 
   0  10   7        0.06       -1.53      1.83 o 
   1  10   7        1.08       -0.23      1.56 o 
   2  10   7       51.11       47.76      2.70 o 
   3  10   7      462.48      443.12      7.91 o 
   4  10   7      192.80      197.44      5.30 o 
   5  10   7       13.76       12.85      2.40 o 
   6  10   7      197.19      215.58      5.88 o 
   7  10   7       20.54       25.12      3.25 o 
   8  10   7       19.36       17.11      3.11 o 
   9  10   7       54.17       46.39      4.23 o 
  10  10   7       14.42       15.59      3.37 o 
   1  11   7       70.45       83.88      3.70 o 
   2  11   7       76.70       88.04      3.48 o 
   3  11   7       13.15        8.14      2.12 o 
   4  11   7       20.23       12.03      2.40 o 
   5  11   7       98.60       82.66      3.96 o 
   6  11   7       65.57       61.54      3.75 o 
   7  11   7        7.90        8.02      2.53 o 
   8  11   7       40.13       39.05      3.96 o 
   9  11   7       40.50       40.01      4.18 o 
   0  12   7       84.16       77.43      5.44 o 
   1  12   7        9.18        5.39      2.05 o 
   2  12   7       15.97       11.07      2.18 o 
   3  12   7       36.60       40.84      3.08 o 
   4  12   7       35.49       43.75      3.31 o 
   5  12   7      159.04      162.02      5.62 o 
   6  12   7       68.44       80.17      4.25 o 
   7  12   7       42.07       50.40      3.85 o 
   8  12   7       73.72       76.54      5.20 o 
   1  13   7        7.37        8.60      2.35 o 
   2  13   7       49.87       50.96      3.39 o 
   3  13   7       35.76       37.92      3.28 o 
   4  13   7        1.15        0.45      2.20 o 
   5  13   7       45.80       43.20      3.56 o 
   6  13   7       67.98       66.41      4.17 o 
   7  13   7       10.29       13.61      2.94 o 
   0  14   7        2.08        6.61      5.66 o 
   1  14   7        1.48       -1.79      2.32 o 
   2  14   7       13.57       12.64      2.93 o 
   3  14   7       85.57       81.91      4.32 o 
   4  14   7       65.14       76.38      4.77 o 
   5  14   7        3.88        3.14      3.19 o 
   1  15   7        0.83        2.19      4.34 o 
   2  15   7       31.72       39.38      7.97 o 
   0   0   8    14534.91    15266.46    292.04 o 
   1   0   8     2253.38     2228.23     26.37 o 
   2   0   8     7072.29     7203.40    163.67 o 
   3   0   8      169.70      200.18      4.41 o 
   4   0   8     1202.30     1269.09     20.41 o 
   5   0   8      431.30      503.94     10.73 o 
   6   0   8     1462.90     1492.24     21.19 o 
   7   0   8      225.80      233.29      7.66 o 
   8   0   8     1433.56     1447.79     25.10 o 
   9   0   8     2519.95     2540.31     64.37 o 
  10   0   8       61.61       71.64     14.79 o 
  11   0   8       87.68       98.89      8.17 o 
  12   0   8       29.45       35.65      6.36 o 
  13   0   8      220.14      276.90     19.20 o 
   1   1   8     5276.69     5268.50     48.29 o 
   2   1   8      365.73      433.17      5.76 o 
   3   1   8      564.40      699.96      8.53 o 
   4   1   8        1.60        3.04      1.08 o 
   5   1   8      144.39      171.36      4.53 o 
   6   1   8        9.93        8.84      1.64 o 
   7   1   8      278.37      249.36      5.56 o 
   8   1   8     4251.19     4359.83     40.60 o 
   9   1   8     1299.57     1315.07     16.93 o 
  10   1   8        0.38        3.04      2.37 o 
  11   1   8       43.18       56.02      4.72 o 
  12   1   8       18.38       15.99      3.63 o 
  13   1   8       20.32       32.35      6.90 o 
   0   2   8      774.39      834.47     10.40 o 
   1   2   8        6.47       19.30      1.07 o 
   2   2   8      793.88      927.04     10.50 o 
   3   2   8        7.67       17.70      1.35 o 
   4   2   8     1062.76     1155.68     13.06 o 
   5   2   8      253.80      326.02      5.51 o 
   6   2   8      736.04      713.98     14.51 o 
   7   2   8      507.45      511.24      8.39 o 
   8   2   8      107.16      107.04      4.11 o 
   9   2   8     2995.34     3132.79     36.47 o 
  10   2   8      441.73      450.44      9.70 o 
  11   2   8       18.05       25.67      3.78 o 
  12   2   8       31.25       30.78      5.99 o 
  13   2   8        6.06        4.52      3.28 o 
   1   3   8     3055.86     3146.10     26.07 o 
   2   3   8      219.72      266.80      4.63 o 
   3   3   8        0.50        5.10      1.10 o 
   4   3   8        0.86        1.64      1.05 o 
   5   3   8       58.15       46.41      2.50 o 
   6   3   8        9.68       13.92      1.79 o 
   7   3   8      416.64      370.87      8.48 o 
   8   3   8     2519.65     2590.29     28.07 o 
   9   3   8      503.59      512.63     10.06 o 
  10   3   8        6.77       -1.43      2.27 o 
  11   3   8       47.55       49.66      4.23 o 
  12   3   8        0.41        0.65      3.51 o 
  13   3   8       44.49       46.40      6.99 o 
   0   4   8     3263.13     3425.79     35.74 o 
   1   4   8      154.92      170.80      2.72 o 
   2   4   8     5014.43     4984.60     57.65 o 
   3   4   8      315.74      360.81      5.21 o 
   4   4   8       22.93       30.94      1.76 o 
   5   4   8      681.81      727.80      9.75 o 
   6   4   8      430.16      446.15      9.63 o 
   7   4   8      228.25      237.35      8.18 o 
   8   4   8      535.63      517.09      9.98 o 
   9   4   8     2112.92     2125.27     30.39 o 
  10   4   8        0.06       -0.28      2.67 o 
  11   4   8       50.19       51.38      4.83 o 
  12   4   8       24.26       17.58      4.16 o 
  13   4   8       65.29       77.42      7.23 o 
   1   5   8     3515.73     3470.04     29.09 o 
   2   5   8      291.58      251.51      6.00 o 
   3   5   8     1053.60     1108.98     13.11 o 
   4   5   8      131.67      146.22      3.77 o 
   5   5   8       51.77       53.62      3.02 o 
   6   5   8      343.44      323.11      7.36 o 
   7   5   8      180.61      179.97      5.29 o 
   8   5   8     1553.83     1576.58     20.79 o 
   9   5   8      703.11      684.82     14.02 o 
  10   5   8        1.52        1.72      2.72 o 
  11   5   8        0.57       -2.43      5.15 o 
  12   5   8       33.64       40.32      5.47 o 
   0   6   8        4.72        5.41      1.64 o 
   1   6   8       49.62       32.95      1.92 o 
   2   6   8      613.65      619.42      8.04 o 
   3   6   8      178.39      182.00      5.00 o 
   4   6   8       16.33       22.33      3.19 o 
   5   6   8        3.26        7.92      3.21 o 
   6   6   8       89.41       95.72      3.98 o 
   7   6   8        0.43       -0.41      2.02 o 
   8   6   8        1.98        5.73      2.36 o 
   9   6   8     1481.54     1628.42     29.54 o 
  10   6   8       21.17       12.98      3.13 o 
  11   6   8       22.91       18.02      3.37 o 
  12   6   8       17.44       15.96      3.93 o 
   1   7   8     1554.65     1514.40     15.83 o 
   2   7   8       35.05       39.57      2.22 o 
   3   7   8       69.48       98.53      3.21 o 
   4   7   8       63.35       65.15      3.07 o 
   5   7   8      209.68      178.63      5.19 o 
   6   7   8       28.21       27.24      2.81 o 
   7   7   8      205.81      197.77      6.13 o 
   8   7   8      430.90      441.68     11.09 o 
   9   7   8      151.60      156.51      5.33 o 
  10   7   8       42.66       39.25      5.02 o 
  11   7   8        4.32        2.11      2.90 o 
   0   8   8       96.91      116.91      4.32 o 
   1   8   8      125.97      113.84      3.53 o 
   2   8   8     1229.61     1272.61     14.16 o 
   3   8   8      342.57      354.05      6.13 o 
   4   8   8       39.85       37.19      2.68 o 
   5   8   8      766.53      804.22     12.60 o 
   6   8   8       82.09       75.01      3.96 o 
   7   8   8      241.32      239.48      6.68 o 
   8   8   8       51.13       48.94      3.97 o 
   9   8   8     1024.55      997.14     17.36 o 
  10   8   8        9.36        5.05      3.91 o 
  11   8   8        6.04       -0.82      3.22 o 
   1   9   8      392.99      397.44      6.60 o 
   2   9   8      223.40      227.70      4.96 o 
   3   9   8       99.57       94.24      3.41 o 
   4   9   8       29.81       25.07      2.51 o 
   5   9   8        0.78        2.38      1.91 o 
   6   9   8      156.03      140.24      5.31 o 
   7   9   8      173.95      188.29      6.16 o 
   8   9   8      462.47      470.77     10.05 o 
   9   9   8       51.93       42.94      4.03 o 
  10   9   8        0.38        1.69      2.79 o 
   0  10   8        0.46       -3.54      2.43 o 
   1  10   8       13.48       15.38      2.36 o 
   2  10   8      152.38      158.69      4.83 o 
   3  10   8       35.34       33.72      2.79 o 
   4  10   8        0.19        0.88      1.91 o 
   5  10   8        0.09       -0.58      1.89 o 
   6  10   8       77.20       72.77      3.89 o 
   7  10   8        9.13        7.35      2.68 o 
   8  10   8        0.11        3.11      2.70 o 
   9  10   8      381.62      394.81     12.46 o 
  10  10   8        1.42       -1.84      2.74 o 
   1  11   8      368.66      360.25      7.42 o 
   2  11   8       32.08       33.62      2.83 o 
   3  11   8      286.54      307.31      6.94 o 
   4  11   8        0.78        1.91      2.02 o 
   5  11   8        4.67        1.96      2.05 o 
   6  11   8        6.77        6.81      2.56 o 
   7  11   8       11.84       10.24      2.65 o 
   8  11   8      135.76      134.03      5.99 o 
   9  11   8      169.06      183.56      7.03 o 
   0  12   8       54.58       42.41      5.12 o 
   1  12   8        1.82        0.20      2.02 o 
   2  12   8       68.34       69.86      7.29 o 
   3  12   8       68.14       65.40      3.65 o 
   4  12   8       12.77       14.31      2.57 o 
   5  12   8      182.51      170.01      7.33 o 
   6  12   8      134.72      140.58      5.33 o 
   7  12   8       78.40       81.11      4.52 o 
   8  12   8        8.53       11.97      3.06 o 
   1  13   8        0.51       -1.05      2.06 o 
   2  13   8        0.25       -2.18      2.37 o 
   3  13   8        1.22        1.46      2.20 o 
   4  13   8       10.23        9.94      2.59 o 
   5  13   8        2.25        4.38      2.48 o 
   6  13   8        1.25        1.71      2.51 o 
   0  14   8       59.95       62.76      5.70 o 
   1  14   8       17.28        8.50      2.87 o 
   2  14   8       16.08       20.40      3.24 o 
   3  14   8        0.93       -3.52      2.85 o 
   4  14   8       21.72       15.71      2.97 o 
   1   1   9      182.07      201.93      3.39 o 
   2   1   9       10.54        7.20      1.17 o 
   3   1   9       22.04       26.30      4.65 o 
   4   1   9       27.18       40.25      4.43 o 
   5   1   9       93.29      108.26      4.13 o 
   6   1   9       97.67       91.48      4.06 o 
   7   1   9       88.59       90.44      3.74 o 
   8   1   9       33.46       31.11      3.26 o 
   9   1   9       97.34      106.17      4.44 o 
  10   1   9        0.33       -0.24      2.25 o 
  11   1   9        0.59       -2.63      2.60 o 
  12   1   9       18.82       21.96      3.98 o 
  13   1   9       23.01       22.23      4.32 o 
   0   2   9       67.07       64.61      2.48 o 
   1   2   9      548.90      552.96      5.72 o 
   2   2   9       49.13       42.53      1.89 o 
   3   2   9       46.96       48.34      2.04 o 
   4   2   9      112.23      107.96      2.98 o 
   5   2   9        0.02        0.16      2.17 o 
   6   2   9       32.19       32.44      2.66 o 
   7   2   9      111.30      103.56      3.96 o 
   8   2   9       38.60       41.55      3.07 o 
   9   2   9        6.75       10.32      2.46 o 
  10   2   9        2.88       -0.18      2.36 o 
  11   2   9        4.26        5.85      3.09 o 
  12   2   9        4.95       11.23      4.73 o 
  13   2   9       14.75       17.34      5.18 o 
   1   3   9        0.00        1.25      0.90 o 
   2   3   9      144.18      146.33      2.96 o 
   3   3   9        2.82        8.47      1.23 o 
   4   3   9       13.86       17.88      1.66 o 
   5   3   9      143.85      127.11      3.52 o 
   6   3   9      226.75      243.26      6.34 o 
   7   3   9        1.97        1.36      2.05 o 
   8   3   9       93.50      111.88      5.81 o 
   9   3   9        3.57        2.96      2.83 o 
  10   3   9        0.10       -1.39      2.46 o 
  11   3   9      150.78      166.78      6.69 o 
  12   3   9        0.03        1.77      3.79 o 
   0   4   9      348.87      331.79      5.50 o 
   1   4   9       99.76       94.96      2.40 o 
   2   4   9        0.05        1.12      1.20 o 
   3   4   9      473.71      487.93      7.30 o 
   4   4   9        1.45        2.23      1.32 o 
   5   4   9      152.10      167.46      4.55 o 
   6   4   9      247.33      270.73      7.38 o 
   7   4   9      122.49      133.27      8.98 o 
   8   4   9       92.38       98.61      5.81 o 
   9   4   9        3.05        1.43      2.71 o 
  10   4   9       15.96       16.26      5.53 o 
  11   4   9        4.28        0.63      2.94 o 
  12   4   9        1.83       -3.13      2.97 o 
   1   5   9      134.24      141.55      4.33 o 
   2   5   9        7.15        4.60      1.31 o 
   3   5   9       51.64       54.74      2.40 o 
   4   5   9        0.92       -0.42      1.30 o 
   5   5   9      149.47      182.82      5.01 o 
   6   5   9      572.77      561.69      9.67 o 
   7   5   9      190.21      185.40      6.49 o 
   8   5   9       59.92       59.46      4.55 o 
   9   5   9      167.33      169.00     10.81 o 
  10   5   9        0.72       -1.89      2.69 o 
  11   5   9       62.38       74.47      5.65 o 
  12   5   9        2.94        0.26      3.39 o 
   0   6   9        2.20        2.40      2.13 o 
   1   6   9      737.72      741.85      9.20 o 
   2   6   9       14.28       12.20      1.59 o 
   3   6   9        6.63        6.99      1.50 o 
   4   6   9       28.53       26.10      2.16 o 
   5   6   9        6.24        3.57      1.85 o 
   6   6   9        5.08        7.04      2.05 o 
   7   6   9      187.65      187.82      5.78 o 
   8   6   9       55.25       61.29      4.66 o 
   9   6   9        1.80        3.61      4.05 o 
  10   6   9        2.93        1.25      2.83 o 
  11   6   9        1.56        4.08      3.18 o 
  12   6   9       13.78        9.08      3.86 o 
   1   7   9       15.40       20.22      1.90 o 
   2   7   9       55.16       59.48      3.02 o 
   3   7   9        1.79        0.47      1.40 o 
   4   7   9       87.76       76.96      3.35 o 
   5   7   9       60.63       54.24      3.38 o 
   6   7   9      210.77      223.91      7.95 o 
   7   7   9        0.69        3.31      2.39 o 
   8   7   9       41.47       41.76      6.04 o 
   9   7   9        3.41        6.41      3.10 o 
  10   7   9        0.01        1.66      3.03 o 
  11   7   9      117.98      127.94      7.11 o 
   0   8   9       26.52       29.43      3.48 o 
   1   8   9       11.55       15.46      2.16 o 
   2   8   9       16.98       10.12      1.85 o 
   3   8   9       33.29       32.22      2.66 o 
   4   8   9      118.90      119.01      4.19 o 
   5   8   9      128.97      135.69      4.51 o 
   6   8   9       43.06       46.66      3.94 o 
   7   8   9        4.74       -1.02      2.24 o 
   8   8   9       79.33       82.38      5.70 o 
   9   8   9        6.44        2.40      3.06 o 
  10   8   9       47.12       62.34      5.45 o 
  11   8   9        1.40        0.19      3.32 o 
   1   9   9       28.61       21.21      2.46 o 
   2   9   9      162.18      162.96      4.37 o 
   3   9   9        0.10       -1.03      1.62 o 
   4   9   9      105.46      107.29      4.11 o 
   5   9   9        1.23       -1.53      1.88 o 
   6   9   9      209.75      205.54      5.74 o 
   7   9   9       80.38       80.00      5.47 o 
   8   9   9        6.32        6.96      2.87 o 
   9   9   9        7.70        4.90      3.45 o 
  10   9   9       12.20       10.19      3.79 o 
   0  10   9      263.39      255.15     11.29 o 
   1  10   9      228.76      200.95      5.53 o 
   2  10   9        0.08       -1.76      1.85 o 
   3  10   9       48.77       52.62      3.23 o 
   4  10   9       37.51       35.28      3.01 o 
   5  10   9       16.21       25.38      3.19 o 
   6  10   9       14.80       12.52      2.50 o 
   7  10   9       45.82       52.31      3.76 o 
   8  10   9        8.22        2.53      2.88 o 
   9  10   9        3.82        3.56      2.90 o 
   1  11   9       22.00       24.92      2.80 o 
   2  11   9      273.27      262.77      6.50 o 
   3  11   9        0.07       -0.50      2.20 o 
   4  11   9       89.07       81.84      4.97 o 
   5  11   9        1.32       -1.51      2.35 o 
   6  11   9       56.47       71.39      4.42 o 
   7  11   9        7.54        6.59      2.67 o 
   8  11   9        0.86        2.23      2.76 o 
   0  12   9       86.39       82.68      8.62 o 
   1  12   9        1.33        1.81      2.13 o 
   2  12   9       31.50       23.73      4.09 o 
   3  12   9        0.07        0.93      2.29 o 
   4  12   9      104.86      111.60      4.70 o 
   5  12   9       21.51       24.51      3.08 o 
   6  12   9        0.82       -0.28      2.34 o 
   7  12   9        0.03       -2.04      2.43 o 
   1  13   9       10.20       12.86      2.77 o 
   2  13   9      125.65      126.40      5.62 o 
   3  13   9        0.08        0.97      2.55 o 
   4  13   9       34.81       35.08      3.81 o 
   5  13   9        0.07       -1.56      2.38 o 
   0  14   9      143.51      116.53      7.35 o 
   1  14   9       86.01       86.69      4.98 o 
   2  14   9        0.49        1.52      3.72 o 
   3  14   9        8.53        3.26      2.83 o 
   0   0  10       44.58       61.93      3.60 o 
   1   0  10       96.76       78.63      2.91 o 
   2   0  10      134.97      124.13      5.36 o 
   3   0  10      209.29      218.99      7.53 o 
   4   0  10      427.54      466.11     14.10 o 
   5   0  10      628.59      603.44     14.11 o 
   6   0  10      256.58      243.00      8.00 o 
   7   0  10       72.69       61.92      4.77 o 
   8   0  10      747.54      758.08     16.50 o 
   9   0  10        7.09        5.06      4.01 o 
  10   0  10        0.00        2.18      3.21 o 
  11   0  10       17.53       17.86      5.30 o 
  12   0  10       13.79       34.13      6.40 o 
   1   1  10      131.45      130.21      3.36 o 
   2   1  10        4.28        9.08      2.07 o 
   3   1  10     1570.33     1641.43     19.59 o 
   4   1  10        0.00        1.56      1.58 o 
   5   1  10       99.40      106.19      5.07 o 
   6   1  10      565.33      602.42      9.43 o 
   7   1  10      687.48      695.36     10.67 o 
   8   1  10      109.91      111.95      4.42 o 
   9   1  10       25.05       22.60      2.78 o 
  10   1  10       65.72       83.91      6.53 o 
  11   1  10       49.59       62.32      5.49 o 
  12   1  10      317.21      347.78     10.59 o 
   0   2  10      124.34      115.49      3.37 o 
   1   2  10      229.11      214.29      3.56 o 
   2   2  10      898.10      903.22     10.03 o 
   3   2  10      807.05      754.25     10.78 o 
   4   2  10     1262.91     1291.74     16.50 o 
   5   2  10      237.54      241.06      5.79 o 
   6   2  10      844.42      843.22     12.75 o 
   7   2  10      424.99      385.62      7.51 o 
   8   2  10       13.50       25.67      3.02 o 
   9   2  10      162.60      188.48      5.67 o 
  10   2  10        1.16        1.29      4.24 o 
  11   2  10       61.02       56.35      6.02 o 
  12   2  10       99.92      126.09      8.22 o 
   1   3  10       23.81       21.99      1.36 o 
   2   3  10      514.19      521.00      7.16 o 
   3   3  10     1141.03     1146.19     12.30 o 
   4   3  10      409.98      400.23     10.06 o 
   5   3  10        4.01        4.30      2.34 o 
   6   3  10      584.78      584.33     11.63 o 
   7   3  10      768.68      770.13     14.28 o 
   8   3  10       12.79       11.48      2.74 o 
   9   3  10        6.19        8.58      3.02 o 
  10   3  10        9.73       12.72      3.40 o 
  11   3  10       27.15       26.64      4.17 o 
  12   3  10      288.32      356.66     12.86 o 
   0   4  10       17.69       15.58      2.62 o 
   1   4  10       43.17       43.61      1.89 o 
   2   4  10        9.21        7.59      1.40 o 
   3   4  10       23.75       15.44      1.73 o 
   4   4  10      358.69      348.40      6.21 o 
   5   4  10      536.37      498.76      9.09 o 
   6   4  10       19.28        9.08      3.14 o 
   7   4  10      359.60      343.47      8.94 o 
   8   4  10      326.15      349.71      8.35 o 
   9   4  10        1.47       -0.64      2.60 o 
  10   4  10       13.61        9.40      3.41 o 
  11   4  10        0.36        2.70      3.20 o 
  12   4  10       43.42       58.44      5.66 o 
   1   5  10      109.22       97.06      3.39 o 
   2   5  10       17.14        9.25      1.57 o 
   3   5  10      275.58      283.19      5.18 o 
   4   5  10      206.32      194.58      4.68 o 
   5   5  10      218.88      218.87      5.60 o 
   6   5  10      166.75      161.05      6.60 o 
   7   5  10      383.41      377.20      9.53 o 
   8   5  10      297.42      293.72      8.74 o 
   9   5  10       47.97       51.29      4.65 o 
  10   5  10       54.93       55.85      5.03 o 
  11   5  10        0.04       -0.70      3.04 o 
   0   6  10       98.85      111.25      5.24 o 
   1   6  10      301.08      319.15      6.21 o 
   2   6  10      501.47      478.18      7.15 o 
   3   6  10        1.10        0.76      2.40 o 
   4   6  10      139.67      121.68      5.13 o 
   5   6  10       53.64       57.18      3.92 o 
   6   6  10      158.57      157.62      6.14 o 
   7   6  10     1092.90     1037.85     34.04 o 
   8   6  10       42.37       31.34      4.06 o 
   9   6  10       13.43       11.53      3.37 o 
  10   6  10        2.51        3.09      3.05 o 
  11   6  10        7.58       14.52      3.86 o 
   1   7  10       68.12       68.54      3.75 o 
   2   7  10      362.34      345.24      6.74 o 
   3   7  10       92.55       97.11      3.38 o 
   4   7  10      201.45      194.45      5.06 o 
   5   7  10      221.81      228.67      6.15 o 
   6   7  10      112.44      121.66      4.82 o 
   7   7  10      267.82      285.29      8.53 o 
   8   7  10       26.77       25.88      3.90 o 
   9   7  10      127.11      136.59      7.29 o 
  10   7  10       11.18       11.31      3.57 o 
  11   7  10        0.01       -2.59      3.30 o 
   0   8  10       48.23       49.15      4.30 o 
   1   8  10      113.01      106.40      4.03 o 
   2   8  10       11.03       14.61      2.30 o 
   3   8  10      117.08      129.16      3.99 o 
   4   8  10       51.45       47.20      4.63 o 
   5   8  10      211.64      227.13      5.76 o 
   6   8  10       47.19       54.18      3.75 o 
   7   8  10      445.96      435.86     10.86 o 
   8   8  10       35.60       42.18      4.43 o 
   9   8  10        4.21        3.56      3.23 o 
  10   8  10       29.71       21.06      4.12 o 
   1   9  10       31.26       28.85      2.74 o 
   2   9  10        1.21        1.31      1.90 o 
   3   9  10       32.64       30.63      2.99 o 
   4   9  10       16.83       17.63      2.46 o 
   5   9  10      304.89      297.97      6.81 o 
   6   9  10       29.52       28.69      2.96 o 
   7   9  10       96.80      105.89      5.02 o 
   8   9  10       75.70       82.87      5.59 o 
   9   9  10      115.51      113.39      6.55 o 
   0  10  10       81.87       78.74      5.75 o 
   1  10  10       33.64       31.55      3.01 o 
   2  10  10      136.74      125.08      5.10 o 
   3  10  10        2.84        2.55      2.33 o 
   4  10  10        0.00        1.10      2.06 o 
   5  10  10        6.08        4.38      2.27 o 
   6  10  10        0.59        0.58      2.17 o 
   7  10  10      455.34      459.24      9.30 o 
   8  10  10       37.76       26.96      4.23 o 
   1  11  10        3.23        7.48      3.35 o 
   2  11  10        0.54        2.85      2.34 o 
   3  11  10        0.31       -1.82      2.26 o 
   4  11  10       14.31       14.83      2.84 o 
   5  11  10       38.59       36.84      3.33 o 
   6  11  10       13.22        8.53      2.71 o 
   7  11  10       13.70       14.84      3.02 o 
   0  12  10       48.03       44.54      5.21 o 
   1  12  10        7.31       11.12      2.65 o 
   2  12  10        0.06        2.96      2.55 o 
   3  12  10        4.27       -1.69      2.44 o 
   4  12  10        1.95       -0.45      2.60 o 
   5  12  10       21.82       38.11      7.36 o 
   6  12  10        3.48        3.13      2.68 o 
   1  13  10       46.10       48.20      4.13 o 
   2  13  10        0.21        2.82      3.14 o 
   3  13  10       19.93       14.96      3.15 o 
   4  13  10       11.79       17.93      3.83 o 
   0  14  10       16.26       26.55      4.96 o 
   1  14  10        5.57        4.87      2.94 o 
   1   1  11      109.73       96.62      2.91 o 
   2   1  11        0.02        0.94      1.29 o 
   3   1  11       56.37       54.08      2.86 o 
   4   1  11       83.46       86.53      3.67 o 
   5   1  11       13.77       14.08      3.11 o 
   6   1  11       35.04       43.03      2.99 o 
   7   1  11       45.62       48.00      3.22 o 
   8   1  11       75.48       62.74      3.68 o 
   9   1  11        7.11       13.35      2.61 o 
  10   1  11        1.42       -1.08      2.49 o 
  11   1  11        3.22        4.21      5.02 o 
  12   1  11        3.23       -1.79      3.79 o 
   0   2  11      142.58      146.29      4.82 o 
   1   2  11        0.41       -0.80      1.40 o 
   2   2  11       16.00       17.31      1.83 o 
   3   2  11       16.89       18.44      2.27 o 
   4   2  11      145.02      145.44      4.52 o 
   5   2  11        2.62        1.75      1.91 o 
   6   2  11        7.60        7.45      2.34 o 
   7   2  11        1.08        1.62      2.58 o 
   8   2  11        9.20        2.77      2.49 o 
   9   2  11        1.05        0.33      2.58 o 
  10   2  11       41.39       38.04      4.55 o 
  11   2  11        0.00       -1.15      2.89 o 
  12   2  11        0.39        2.25      3.94 o 
   1   3  11        0.61        1.19      1.08 o 
   2   3  11      180.94      197.31      4.14 o 
   3   3  11       80.91       91.41      3.44 o 
   4   3  11       24.26       34.14      3.15 o 
   5   3  11       35.18       32.32      3.40 o 
   6   3  11      418.25      379.35      9.31 o 
   7   3  11      230.90      224.08      7.34 o 
   8   3  11        4.02        7.61      2.70 o 
   9   3  11       21.84       24.84      5.51 o 
  10   3  11        1.44       -0.14      3.51 o 
  11   3  11        1.68        0.03      3.05 o 
   0   4  11       37.85       47.21      4.17 o 
   1   4  11      322.34      330.76      7.50 o 
   2   4  11      155.70      153.33      4.21 o 
   3   4  11        0.11        1.15      1.66 o 
   4   4  11      127.76      137.05      4.78 o 
   5   4  11        8.24       13.11      2.80 o 
   6   4  11       18.59       16.01      3.94 o 
   7   4  11        2.49        2.87      2.67 o 
   8   4  11       43.68       46.14      3.86 o 
   9   4  11        1.19       -2.30      2.67 o 
  10   4  11       69.07       75.67      5.50 o 
  11   4  11        0.18        3.67      3.94 o 
   1   5  11      168.30      162.25      4.47 o 
   2   5  11       18.73       20.06      2.17 o 
   3   5  11        1.87        3.64      1.56 o 
   4   5  11        0.22       -2.47      1.65 o 
   5   5  11        0.04       -2.71      2.19 o 
   6   5  11      379.65      401.78      9.68 o 
   7   5  11        1.17        0.60      2.51 o 
   8   5  11       56.73       51.57      4.94 o 
   9   5  11        5.72        3.15      2.94 o 
  10   5  11        1.05        1.99      3.06 o 
  11   5  11        0.41        2.72      3.45 o 
   0   6  11        9.37        5.33      3.02 o 
   1   6  11        6.90        6.86      1.95 o 
   2   6  11       31.29       33.71      2.81 o 
   3   6  11       11.61       10.59      1.84 o 
   4   6  11      107.73       91.37      3.37 o 
   5   6  11        3.21       -0.92      2.67 o 
   6   6  11       21.17       23.86      3.45 o 
   7   6  11        0.56        5.91      2.80 o 
   8   6  11        6.32        0.42      2.99 o 
   9   6  11       10.43        6.17      3.10 o 
  10   6  11       28.10       23.36      4.15 o 
   1   7  11       20.42       14.20      2.30 o 
   2   7  11       47.46       55.60      3.26 o 
   3   7  11       61.44       68.56      3.44 o 
   4   7  11      104.70      106.97      4.02 o 
   5   7  11       69.56       73.62      4.98 o 
   6   7  11      375.40      355.02      9.33 o 
   7   7  11      241.95      229.87      7.87 o 
   8   7  11        5.99        4.36      3.16 o 
   9   7  11        7.78        6.34      3.29 o 
  10   7  11        3.50        3.23      3.51 o 
   0   8  11      865.65      839.76     17.24 o 
   1   8  11      356.01      367.13      7.38 o 
   2   8  11       44.30       49.28      3.56 o 
   3   8  11        0.52        1.07      1.97 o 
   4   8  11        1.63        1.69      2.32 o 
   5   8  11        7.70        4.91      2.86 o 
   6   8  11       85.52      100.37      4.93 o 
   7   8  11        0.63       -0.18      2.76 o 
   8   8  11        3.43       -0.17      2.90 o 
   9   8  11        0.24        3.01      3.36 o 
   1   9  11       82.81       86.46      5.46 o 
   2   9  11      231.87      212.59      7.73 o 
   3   9  11        0.81       -2.11      2.15 o 
   4   9  11      160.37      170.84      7.67 o 
   5   9  11       22.86       32.73      3.01 o 
   6   9  11      122.81      107.58      6.96 o 
   7   9  11       36.42       35.87      3.86 o 
   8   9  11       39.97       50.46      9.13 o 
   9   9  11        4.05        0.96      3.11 o 
   0  10  11      500.42      533.92     13.67 o 
   1  10  11        0.32        0.73      2.21 o 
   2  10  11        3.44        9.04      2.50 o 
   3  10  11        0.06       -1.48      2.23 o 
   4  10  11        1.49        1.32      2.45 o 
   5  10  11        3.58        4.85      2.63 o 
   6  10  11      160.87      150.21      5.40 o 
   7  10  11       10.13       14.77      3.90 o 
   8  10  11        0.48        5.18      3.03 o 
   1  11  11       23.64       26.16      3.26 o 
   2  11  11      308.52      313.61      8.20 o 
   3  11  11       10.36       13.96      3.02 o 
   4  11  11      118.08      111.09      5.33 o 
   5  11  11       48.76       47.01      6.40 o 
   6  11  11       80.40       83.21      5.08 o 
   7  11  11       80.63       73.82      5.07 o 
   0  12  11      754.34      726.41     17.32 o 
   1  12  11      182.93      193.25      6.21 o 
   2  12  11        5.16        4.74      2.86 o 
   3  12  11        0.73        0.85      2.50 o 
   4  12  11       15.01       12.66      3.16 o 
   5  12  11        1.51       -2.31      2.54 o 
   1  13  11       25.51       23.44      3.64 o 
   2  13  11      173.46      167.20      8.65 o 
   3  13  11        2.53        1.02      2.77 o 
   0   0  12      186.99      168.23      9.99 o 
   1   0  12      986.87     1038.47     21.81 o 
   2   0  12      315.59      285.81      9.87 o 
   3   0  12       72.84       64.76      4.75 o 
   4   0  12     1799.29     1854.68     29.55 o 
   5   0  12      138.01      124.46      5.30 o 
   6   0  12      228.72      278.03      9.14 o 
   7   0  12      259.24      234.03      8.66 o 
   8   0  12       75.95       68.77      5.48 o 
   9   0  12      115.19      105.84      6.80 o 
  10   0  12       31.29       32.41      5.17 o 
  11   0  12       15.07        8.24      6.82 o 
   1   1  12     2020.44     1994.32     23.00 o 
   2   1  12        5.92        6.13      1.58 o 
   3   1  12        6.15        6.74      1.86 o 
   4   1  12      125.06      133.02      4.64 o 
   5   1  12      344.05      362.77      7.11 o 
   6   1  12       63.67       59.64      4.75 o 
   7   1  12      346.28      313.40      7.03 o 
   8   1  12      153.19      146.54      5.93 o 
   9   1  12      210.61      199.55      6.91 o 
  10   1  12        0.10       -0.02      3.02 o 
  11   1  12      116.68      138.06      8.25 o 
   0   2  12      199.87      218.79      6.96 o 
   1   2  12      716.72      680.99      9.42 o 
   2   2  12      973.42     1011.05     14.64 o 
   3   2  12      760.05      765.45     10.52 o 
   4   2  12       54.87       54.75      3.84 o 
   5   2  12     1473.15     1340.42     20.47 o 
   6   2  12      139.16      141.18      5.97 o 
   7   2  12       19.59       21.06      3.16 o 
   8   2  12      299.36      281.31      7.78 o 
   9   2  12       18.00       16.36      3.15 o 
  10   2  12       26.05       20.12      3.90 o 
  11   2  12        0.01        5.15      3.57 o 
   1   3  12     2830.09     2842.76     29.59 o 
   2   3  12       18.47       14.46      2.47 o 
   3   3  12      219.06      222.04      5.34 o 
   4   3  12        2.74        4.17      2.20 o 
   5   3  12      395.06      394.00      9.31 o 
   6   3  12       79.56       71.53      4.55 o 
   7   3  12      246.03      221.28      7.48 o 
   8   3  12       30.28       25.99      3.47 o 
   9   3  12      193.37      204.05      7.63 o 
  10   3  12        4.40        3.87      3.27 o 
  11   3  12       53.30       50.87      5.34 o 
   0   4  12        6.34        7.78      2.64 o 
   1   4  12      955.22     1011.61     13.53 o 
   2   4  12      246.20      236.24      6.23 o 
   3   4  12       32.25       29.16      2.91 o 
   4   4  12      580.02      631.56      9.92 o 
   5   4  12      154.77      149.98      5.88 o 
   6   4  12      156.13      175.24      6.55 o 
   7   4  12        3.54        6.03      2.83 o 
   8   4  12       40.37       36.93      3.71 o 
   9   4  12      117.18       99.40      5.98 o 
  10   4  12        7.58        6.50      3.37 o 
  11   4  12        4.39        2.35      3.63 o 
   1   5  12     1806.50     1822.36     20.84 o 
   2   5  12      335.06      324.87      9.41 o 
   3   5  12       19.85       18.21      2.76 o 
   4   5  12       42.08       50.98      3.99 o 
   5   5  12        6.59        8.37      2.76 o 
   6   5  12      100.98      101.54      5.30 o 
   7   5  12      349.94      344.84      9.52 o 
   8   5  12       45.47       46.45      4.51 o 
   9   5  12        3.50       -2.59      2.85 o 
  10   5  12        0.20        0.77      3.17 o 
   0   6  12       25.59       22.79      3.65 o 
   1   6  12     1403.66     1421.97     17.44 o 
   2   6  12      735.85      764.44     11.25 o 
   3   6  12       19.93       14.41      2.68 o 
   4   6  12        0.57        1.58      2.47 o 
   5   6  12      349.90      320.85      7.81 o 
   6   6  12        0.32        3.25      2.76 o 
   7   6  12       42.97       39.99      5.90 o 
   8   6  12       70.32       57.00      4.96 o 
   9   6  12       49.12       38.07      4.63 o 
  10   6  12        5.76        2.67      3.34 o 
   1   7  12     1986.13     2028.53     23.25 o 
   2   7  12        8.26        5.97      2.65 o 
   3   7  12      300.60      284.43      7.37 o 
   4   7  12       49.23       43.35      4.12 o 
   5   7  12       17.04       16.89      4.71 o 
   6   7  12       42.18       45.69      3.81 o 
   7   7  12      118.66      109.88      5.92 o 
   8   7  12        0.49       -0.80      2.88 o 
   9   7  12        3.64        2.98      3.36 o 
   0   8  12      184.98      162.82     13.98 o 
   1   8  12      382.73      406.91      8.10 o 
   2   8  12       85.35       98.16      5.74 o 
   3   8  12       83.64       84.09      4.39 o 
   4   8  12       14.96       23.42      3.43 o 
   5   8  12      163.07      177.09      7.08 o 
   6   8  12       15.73       16.81      3.10 o 
   7   8  12       72.49       79.08      5.44 o 
   8   8  12       13.57        3.52      3.23 o 
   9   8  12       48.08       44.27      4.94 o 
   1   9  12      775.07      816.96     12.49 o 
   2   9  12      116.70      131.88      4.91 o 
   3   9  12        8.54        8.13      2.66 o 
   4   9  12        2.93       -0.64      2.28 o 
   5   9  12        6.52        5.24      3.11 o 
   6   9  12       22.28       19.78      3.81 o 
   7   9  12      102.44      107.35      5.50 o 
   8   9  12        2.52       -0.10      3.27 o 
   0  10  12       18.26       14.84      4.23 o 
   1  10  12      658.46      690.37     12.66 o 
   2  10  12      235.83      251.05      6.99 o 
   3  10  12        0.03       -0.72      2.42 o 
   4  10  12        0.05       -3.27      2.18 o 
   5  10  12       19.12       14.01      3.53 o 
   6  10  12        0.42        0.53      2.93 o 
   7  10  12        0.01        2.08      3.35 o 
   1  11  12      289.34      292.99      7.44 o 
   2  11  12        4.01        2.43      2.64 o 
   3  11  12       26.14       19.54      3.19 o 
   4  11  12        2.52        3.12      2.78 o 
   5  11  12        8.84        4.51      2.91 o 
   6  11  12        0.09        0.34      3.18 o 
   0  12  12       15.56       15.63      4.48 o 
   1  12  12       73.79       73.63      4.83 o 
   2  12  12       20.96       24.75      3.61 o 
   3  12  12        2.01        4.41      2.94 o 
   4  12  12        4.29        2.84      2.86 o 
   1   1  13       33.39       31.38      2.84 o 
   2   1  13       12.71       19.51      2.40 o 
   3   1  13        6.19        4.96      1.90 o 
   4   1  13        4.84        0.78      2.03 o 
   5   1  13       53.63       54.68      4.12 o 
   6   1  13        0.02        0.96      2.84 o 
   7   1  13        5.08        4.96      2.39 o 
   8   1  13       11.88       10.92      3.00 o 
   9   1  13        7.52        7.58      3.08 o 
  10   1  13        0.04       -0.33      2.83 o 
   0   2  13      132.50      133.62      5.92 o 
   1   2  13       93.45       89.84      4.35 o 
   2   2  13       11.16       15.30      2.39 o 
   3   2  13       46.80       45.84      3.70 o 
   4   2  13       12.79       10.68      2.82 o 
   5   2  13        4.91        8.83      2.72 o 
   6   2  13        9.64        6.01      2.60 o 
   7   2  13       46.51       49.10      4.23 o 
   8   2  13       11.65       10.20      2.97 o 
   9   2  13       16.01       17.26      3.36 o 
  10   2  13        3.56        0.20      3.34 o 
   1   3  13      210.74      210.13      5.90 o 
   2   3  13        3.60        0.19      2.52 o 
   3   3  13       36.55       39.86      3.81 o 
   4   3  13        3.04       -0.68      2.26 o 
   5   3  13       31.74       32.97      3.30 o 
   6   3  13       26.63       28.52      4.21 o 
   7   3  13        3.66        4.87      2.58 o 
   8   3  13       57.07       64.91      4.57 o 
   9   3  13       29.57       39.96      4.14 o 
  10   3  13        0.35       -4.06      3.34 o 
   0   4  13       69.24       55.44     10.56 o 
   1   4  13       66.35       72.97      4.00 o 
   2   4  13        0.84       -3.06      2.04 o 
   3   4  13       69.69       58.38      3.76 o 
   4   4  13       60.74       71.61      4.13 o 
   5   4  13        1.35        3.38      2.60 o 
   6   4  13        0.03       -1.63      2.58 o 
   7   4  13      129.02      130.06      6.19 o 
   8   4  13       18.55       18.69      3.32 o 
   9   4  13       22.85       19.15      4.04 o 
  10   4  13        0.62       -0.89      3.23 o 
   1   5  13      223.55      223.13      6.44 o 
   2   5  13        0.21       -1.87      2.42 o 
   3   5  13        2.28        4.59      2.51 o 
   4   5  13       27.39       22.13      3.12 o 
   5   5  13       42.67       36.01      3.95 o 
   6   5  13        2.15        3.34      2.82 o 
   7   5  13       17.84       13.52      3.37 o 
   8   5  13       96.67       95.36      5.82 o 
   9   5  13       15.42       16.91      3.83 o 
  10   5  13        0.01       -0.91      3.38 o 
   0   6  13      150.91      167.16      7.26 o 
   1   6  13      123.41      125.82      4.56 o 
   2   6  13       58.54       67.31      4.94 o 
   3   6  13       16.54       11.81      2.72 o 
   4   6  13        1.39        0.40      2.53 o 
   5   6  13        6.08       11.90      3.22 o 
   6   6  13        7.22        2.77      3.58 o 
   7   6  13       54.01       50.04      4.53 o 
   8   6  13       33.16       37.15      4.51 o 
   9   6  13       27.87       25.19      4.39 o 
   1   7  13       91.74       77.66      3.93 o 
   2   7  13       63.07       63.69      5.38 o 
   3   7  13        0.27        0.25      2.31 o 
   4   7  13       19.99       11.23      3.24 o 
   5   7  13        0.10        1.96      2.79 o 
   6   7  13        4.58        8.52      3.24 o 
   7   7  13        9.23        6.78      3.24 o 
   8   7  13       53.79       48.92      4.91 o 
   9   7  13        7.54       12.16      3.80 o 
   0   8  13        1.67        1.30      3.06 o 
   1   8  13       14.91       20.79      2.88 o 
   2   8  13       27.24       23.47      2.86 o 
   3   8  13       18.14       23.14      3.96 o 
   4   8  13        2.48        0.13      2.61 o 
   5   8  13        0.03       -0.89      2.86 o 
   6   8  13       24.11       31.48      4.24 o 
   7   8  13        9.03       18.18      3.94 o 
   8   8  13        4.47        3.36      3.30 o 
   1   9  13       25.81       28.70      3.16 o 
   2   9  13       64.11       56.76      4.20 o 
   3   9  13        0.37       -0.79      2.64 o 
   4   9  13       73.55       77.33      5.49 o 
   5   9  13       33.99       38.48      4.58 o 
   6   9  13        1.14        1.14      2.99 o 
   7   9  13       13.27       11.68      3.78 o 
   0  10  13       14.54       14.63      4.18 o 
   1  10  13       16.25       14.41      2.99 o 
   2  10  13       80.07       73.84      5.10 o 
   3  10  13       33.30       33.94      3.73 o 
   4  10  13       17.89        8.17      3.26 o 
   5  10  13        2.83        1.14      3.24 o 
   6  10  13        0.67       -3.11      3.55 o 
   1  11  13        5.82        8.70      2.81 o 
   2  11  13       89.14      100.05      5.38 o 
   3  11  13        4.78        4.21      2.94 o 
   4  11  13       46.23       38.43      4.76 o 
   0  12  13        3.46        0.02      3.92 o 
   1  12  13       10.72       13.40      3.35 o 
   0   0  14      325.03      310.77     14.79 o 
   1   0  14     2345.30     2295.65     42.26 o 
   2   0  14      160.93      177.41      8.14 o 
   3   0  14     1076.74      984.90     22.13 o 
   4   0  14       44.60       54.56      4.81 o 
   5   0  14       49.12       41.51      5.62 o 
   6   0  14      430.23      429.64     12.04 o 
   7   0  14      245.73      234.56     13.83 o 
   8   0  14       72.93       45.13      6.92 o 
   9   0  14        4.09        2.40      7.97 o 
  10   0  14      619.40      739.58     23.57 o 
   1   1  14      196.03      203.62      8.70 o 
   2   1  14     2800.92     2853.22     39.13 o 
   3   1  14      842.50      827.11     14.54 o 
   4   1  14      317.63      280.09      9.06 o 
   5   1  14      379.14      322.40      7.90 o 
   6   1  14       51.77       41.18      4.08 o 
   7   1  14      187.36      177.59      6.44 o 
   8   1  14        0.76       -1.82      2.63 o 
   9   1  14      241.19      206.24      8.66 o 
  10   1  14        3.99        4.12      3.96 o 
   0   2  14     1248.20     1327.93     29.64 o 
   1   2  14     1052.87     1114.38     21.05 o 
   2   2  14        0.01        6.28      2.63 o 
   3   2  14      737.05      689.48     11.57 o 
   4   2  14        3.63        6.94      2.77 o 
   5   2  14        3.37        6.15      3.13 o 
   6   2  14      389.05      384.04      9.01 o 
   7   2  14       29.31       28.88      3.50 o 
   8   2  14       58.90       39.94      4.08 o 
   9   2  14       15.17       15.96      3.45 o 
  10   2  14      346.20      394.96     11.86 o 
   1   3  14      240.58      263.07      8.09 o 
   2   3  14     1537.38     1592.02     24.16 o 
   3   3  14      455.29      430.54     10.00 o 
   4   3  14      310.78      279.79      7.36 o 
   5   3  14      208.16      159.94      9.33 o 
   6   3  14      103.27      104.07      7.29 o 
   7   3  14      139.38      131.88      6.80 o 
   8   3  14        2.08        3.00      2.82 o 
   9   3  14      222.52      195.23      7.32 o 
   0   4  14       62.93       51.54      6.04 o 
   1   4  14     1866.38     1894.03     27.79 o 
   2   4  14       43.79       47.60      3.73 o 
   3   4  14      843.29      805.86     13.45 o 
   4   4  14        9.69        4.99      2.61 o 
   5   4  14       13.00       11.98      3.22 o 
   6   4  14       81.15       67.95      5.77 o 
   7   4  14       93.60       95.86      7.84 o 
   8   4  14      143.25      129.04      6.34 o 
   9   4  14        1.31        2.78      3.42 o 
   1   5  14       89.84       87.63      6.62 o 
   2   5  14      848.73      889.23     14.38 o 
   3   5  14      644.23      640.29     20.62 o 
   4   5  14       30.95       24.67      3.63 o 
   5   5  14      339.67      308.37      9.10 o 
   6   5  14      182.25      165.10      8.91 o 
   7   5  14      139.44      144.60      7.98 o 
   8   5  14       85.10      113.60      6.40 o 
   9   5  14      124.16       96.11      6.35 o 
   0   6  14      141.85      157.61     14.79 o 
   1   6  14      398.61      426.44      9.35 o 
   2   6  14        0.02        3.14      2.70 o 
   3   6  14      476.92      453.15     10.16 o 
   4   6  14      106.86      108.34      5.77 o 
   5   6  14       41.35       44.10      5.65 o 
   6   6  14       80.10       75.09      7.23 o 
   7   6  14       39.75       46.60      5.62 o 
   8   6  14       68.91       44.59      4.98 o 
   1   7  14       66.85       70.92      5.12 o 
   2   7  14      197.66      198.90      6.62 o 
   3   7  14      285.13      290.97      8.33 o 
   4   7  14       69.78       62.49      5.04 o 
   5   7  14      122.47      103.97      6.12 o 
   6   7  14      210.76      218.90      8.24 o 
   7   7  14       39.20       37.01      4.70 o 
   8   7  14       30.69       26.00      6.50 o 
   0   8  14       29.36       18.71      4.16 o 
   1   8  14      867.35      878.83     14.84 o 
   2   8  14        8.53       10.89      2.98 o 
   3   8  14      317.94      306.46     13.48 o 
   4   8  14       33.73       27.45      4.06 o 
   5   8  14        0.12        3.20      3.05 o 
   6   8  14        1.50        1.38      3.09 o 
   7   8  14        4.52       -1.72      3.18 o 
   1   9  14       34.98       37.60      3.56 o 
   2   9  14      160.36      154.98      6.49 o 
   3   9  14      138.78      141.35      6.88 o 
   4   9  14       16.76       17.54      3.86 o 
   5   9  14      106.09       89.41      6.60 o 
   6   9  14      105.92       99.04      6.43 o 
   0  10  14       78.47       67.59      7.47 o 
   1  10  14      159.19      156.50      7.84 o 
   2  10  14        6.39        8.81      3.34 o 
   3  10  14      174.42      188.07      7.91 o 
   4  10  14       45.78       58.70      5.30 o 
   1  11  14        0.16        0.87      2.74 o 
   2  11  14      134.68      146.17      6.33 o 
   1   1  15       38.11       31.45      3.69 o 
   2   1  15       38.39       42.48      3.76 o 
   3   1  15        8.80       -1.61      2.47 o 
   4   1  15       89.06       92.84     10.81 o 
   5   1  15       14.50       20.94      5.39 o 
   6   1  15        0.37        4.59      3.03 o 
   7   1  15        0.97       -1.57      2.62 o 
   8   1  15        6.87        0.80      5.32 o 
   9   1  15        7.32       12.02      4.13 o 
   0   2  15       37.31       33.74      5.35 o 
   1   2  15       36.98       43.04      4.05 o 
   2   2  15       18.08       21.03      3.95 o 
   3   2  15       19.96       10.26      3.44 o 
   4   2  15       39.56       38.26      4.69 o 
   5   2  15        0.01       -1.76      2.56 o 
   6   2  15        1.25        0.01      2.86 o 
   7   2  15       53.71       42.68      4.13 o 
   8   2  15        0.32       -0.32      2.91 o 
   9   2  15       25.69       31.42      4.52 o 
   1   3  15      134.54      133.76      6.19 o 
   2   3  15       97.69      105.44      5.54 o 
   3   3  15       23.63       37.74      4.05 o 
   4   3  15        9.16        7.82      2.74 o 
   5   3  15       64.83       59.72      4.70 o 
   6   3  15        1.37       -2.62      3.31 o 
   7   3  15        0.17        2.65      3.22 o 
   8   3  15        3.82        4.44      3.12 o 
   9   3  15       26.17       32.34      4.39 o 
   0   4  15        5.37        9.33      4.52 o 
   1   4  15       11.91       10.76      3.24 o 
   2   4  15       59.36       48.05      4.37 o 
   3   4  15       72.50       62.39      4.85 o 
   4   4  15        1.77       -0.28      2.60 o 
   5   4  15       12.99       12.51      3.36 o 
   6   4  15       28.66       31.68      4.15 o 
   7   4  15       75.96       95.47      7.04 o 
   8   4  15        0.53        4.86      3.68 o 
   1   5  15      186.10      198.95      7.54 o 
   2   5  15        0.15       -1.61      2.68 o 
   3   5  15       46.50       50.74      4.03 o 
   4   5  15      166.27      202.21      7.52 o 
   5   5  15       37.58       38.36      5.49 o 
   6   5  15        3.50        3.76      3.24 o 
   7   5  15        4.27        7.61      3.94 o 
   8   5  15        0.77        0.12      3.70 o 
   0   6  15       63.67       49.41      6.55 o 
   1   6  15       28.00       25.57      7.43 o 
   2   6  15       96.09      122.65      6.25 o 
   3   6  15        1.69        4.51      2.81 o 
   4   6  15      116.38      124.11      6.33 o 
   5   6  15        0.01        3.05      3.20 o 
   6   6  15       14.85       14.43      3.71 o 
   7   6  15       74.23       77.39      8.67 o 
   1   7  15       76.77       77.03      9.01 o 
   2   7  15        7.58        6.79      2.91 o 
   3   7  15       16.47       15.92      3.52 o 
   4   7  15      107.31      102.89      6.12 o 
   5   7  15        7.77        4.15      3.18 o 
   6   7  15        2.11        3.16      3.26 o 
   0   8  15        1.62       -0.24      4.53 o 
   1   8  15        5.39        5.88      3.35 o 
   2   8  15       77.43       67.08      4.73 o 
   3   8  15        0.14        2.32      3.28 o 
   4   8  15        2.06        2.71      3.32 o 
   5   8  15       13.14       13.42      3.69 o 
   6   8  15        8.06       15.08      3.89 o 
   1   9  15       22.65       22.36      3.68 o 
   2   9  15        0.00       -1.47      2.81 o 
   3   9  15        8.99        4.69      3.77 o 
   4   9  15       88.53       88.08      6.16 o 
   0  10  15        1.08       -2.78      4.26 o 
   1  10  15        0.00       -2.96      2.83 o 
   2  10  15      112.06      134.89      7.04 o 
   0   0  16       82.28      119.24     10.18 o 
   1   0  16      194.89      177.68      8.49 o 
   2   0  16        8.28        5.38      4.99 o 
   3   0  16        0.39       -1.92      3.83 o 
   4   0  16      174.60      170.77     10.19 o 
   5   0  16       43.67       46.04      8.26 o 
   6   0  16       11.69        3.46      7.68 o 
   7   0  16       42.14       34.56      9.98 o 
   8   0  16      184.78      228.00     20.55 o 
   1   1  16        6.45        8.06      3.18 o 
   2   1  16       49.63       56.52      4.95 o 
   3   1  16        0.06        7.14      2.74 o 
   4   1  16      104.39       74.33      7.15 o 
   5   1  16        1.92        5.07      3.13 o 
   6   1  16        0.48       -0.85      4.82 o 
   7   1  16       90.53       88.91      7.46 o 
   8   1  16       13.12       27.22      6.10 o 
   0   2  16       25.49       12.87      4.75 o 
   1   2  16      437.92      418.02     10.46 o 
   2   2  16        5.04        9.66      3.12 o 
   3   2  16       10.24        8.22      3.63 o 
   4   2  16      121.91      111.05      9.34 o 
   5   2  16       55.03       41.98      5.00 o 
   6   2  16        6.45       11.56      4.15 o 
   7   2  16       23.85       19.68      3.62 o 
   8   2  16       90.37      107.71      6.79 o 
   1   3  16       41.20       50.26      6.68 o 
   2   3  16        0.28        0.09      2.76 o 
   3   3  16        7.50       12.03      3.45 o 
   4   3  16      138.49      116.97     11.62 o 
   5   3  16        3.61        3.10      3.54 o 
   6   3  16        1.51       -2.89      2.93 o 
   7   3  16       99.20      102.09      6.42 o 
   0   4  16      137.94      139.03     13.15 o 
   1   4  16       78.13       73.95      5.18 o 
   2   4  16        0.06       -0.98      2.62 o 
   3   4  16       61.89       53.90      4.89 o 
   4   4  16       50.75       36.05      5.29 o 
   5   4  16       32.96       32.22      4.88 o 
   6   4  16        9.28        4.77      3.48 o 
   7   4  16        0.68        0.52      3.77 o 
   1   5  16       66.70       70.20      5.43 o 
   2   5  16        0.27        2.82      2.94 o 
   3   5  16        0.00        2.86      3.04 o 
   4   5  16        7.75        5.76      3.79 o 
   5   5  16       35.58       24.91      4.10 o 
   6   5  16       20.66       22.55      4.25 o 
   7   5  16       15.63       13.87      3.90 o 
   0   6  16      217.33      224.50     11.73 o 
   1   6  16       54.60       53.10      4.94 o 
   2   6  16        0.03       -0.01      3.09 o 
   3   6  16      121.12      121.79      7.01 o 
   4   6  16        0.18       -2.42      3.74 o 
   5   6  16       20.79       17.74      3.83 o 
   6   6  16        9.12        3.09      3.38 o 
   1   7  16      113.84      121.43      6.55 o 
   2   7  16       40.36       51.63      5.05 o 
   3   7  16        5.97       13.33      4.11 o 
   4   7  16       26.99       22.15      4.05 o 
   5   7  16       63.24       60.47      5.41 o 
   0   8  16       87.54       84.28      8.62 o 
   1   8  16       20.30       24.92      4.27 o 
   2   8  16        0.07       -4.15      2.77 o 
   3   8  16      137.19      148.17      9.90 o 
   4   8  16        6.55        8.75      3.70 o 
   1   9  16       53.41       51.66      5.38 o 
   1   1  17        1.57        2.17      2.98 o 
   2   1  17       12.17        2.80      3.96 o 
   3   1  17        0.01       -2.21      4.10 o 
   4   1  17       10.03       11.42      5.32 o 
   5   1  17        0.00        2.14      3.75 o 
   6   1  17        8.43        8.12      4.51 o 
   7   1  17        2.16       -1.15      5.57 o 
   0   2  17       59.12       50.19      9.41 o 
   1   2  17        0.49        1.83      2.87 o 
   2   2  17        6.35        9.22      3.31 o 
   3   2  17        5.44        5.68      2.99 o 
   4   2  17       10.09        0.48      3.46 o 
   5   2  17        2.76        4.31      4.46 o 
   6   2  17       10.41        6.55      3.71 o 
   1   3  17        6.79       12.42      3.40 o 
   2   3  17       20.33       19.42      3.78 o 
   3   3  17       10.66        8.30      3.25 o 
   4   3  17       23.49       24.54      4.07 o 
   5   3  17       24.39       18.57      4.95 o 
   6   3  17        2.17       -2.62      3.25 o 
   0   4  17      120.14      122.56      9.13 o 
   1   4  17        1.16        0.21      2.84 o 
   2   4  17        6.37        9.50      3.47 o 
   3   4  17       55.15       52.11      5.04 o 
   4   4  17        3.99        2.54      3.52 o 
   5   4  17       52.75       45.79      5.67 o 
   6   4  17       24.94       30.81      5.04 o 
   1   5  17        3.51        9.03      3.50 o 
   2   5  17       24.07       23.69      4.07 o 
   3   5  17       24.80       24.75      6.31 o 
   4   5  17       30.33       25.83      4.70 o 
   5   5  17       13.00       11.75      4.21 o 
   0   6  17       48.29       38.78      9.41 o 
   1   6  17        0.04        1.16      3.06 o 
   2   6  17       12.96       14.34      3.88 o 
   3   6  17        7.61        0.37      3.48 o 
   4   6  17        0.01       -3.99      3.29 o 
   1   7  17        4.85        4.34      3.46 o 
   2   7  17        5.52       10.84      3.67 o 
   3   7  17       20.57       18.09      5.96 o 
   2   0  18       10.60       21.50      9.22 o 
   3   0  18       43.50       26.31     10.18 o 
   4   0  18      240.55      239.48     19.78 o 
   5   0  18      324.69      305.62     21.32 o 
   1   1  18       72.65       63.57      7.17 o 
   2   1  18        5.06        5.23      4.58 o 
   3   1  18        1.19        4.33      4.72 o 
   4   1  18      104.11      112.68     10.19 o 
   5   1  18       87.50      107.43      7.96 o 
   0   2  18       54.64       58.76      7.19 o 
   1   2  18        8.20       13.82      3.73 o 
   2   2  18       10.68       20.18      4.05 o 
   3   2  18       16.30       13.21      3.72 o 
   4   2  18      400.76      461.20     14.54 o 
   5   2  18      233.82      279.57     11.67 o 
   1   3  18       11.76        6.75      3.31 o 
   2   3  18        8.83       12.12      3.48 o 
   3   3  18       23.10       33.49      4.61 o 
   4   3  18      113.77      134.18      7.91 o 
   0   4  18       66.94       51.53      7.35 o 
   1   4  18       14.99       17.79      3.95 o 
   2   4  18        7.93       17.03      3.97 o 
   3   4  18        2.41        3.80      3.44 o 
   4   4  18      192.19      202.70     14.23 o 
   1   5  18        0.50       -1.00      3.34 o 
   2   5  18        2.24        2.29      3.30 o 
   3   5  18       15.04       20.50      4.18 o 
   0   6  18       13.69       16.23      8.83 o 
   1   1  19        5.86        7.50      8.26 o 
   2   1  19       12.96       12.48      9.60 o 
   0   2  19       12.26        6.97      4.71 o 
   1   2  19        3.60       -1.50      3.79 o 
   2   2  19        9.93        8.11      5.17 o 
                                                 
